# Supplementary material for: AURKA induces EMT by regulating histone modification through Wnt/β-catenin and PI3K/Akt signaling pathway in gastric cancer
Source: Oncotarget. 2016 Apr 21;7(22):33152–64. doi: 10.18632/oncotarget.8888 (PMC5078082; doi:10.18632/oncotarget.8888)
Supplement: Supplementary file 2 [file oncotarget-07-33152-s002.xlsx]

## Sheet: all
gene_symbol	pos_count	pvalue	fdr	ID	gene_title	chromosome	start	end
OR6C76	0	0.85087	0.012846	NM_001005183	Homo sapiens olfactory receptor, family 6, subfamily C, member 76 (OR6C76), mRNA.	chr12	55820037	55820976
OR5B21	2	0.2562	0.0066568	NM_001005218	Homo sapiens olfactory receptor, family 5, subfamily B, member 21 (OR5B21), mRNA.	chr11	58274648	58275578
OR6C6	0	0.85087	0.012845	NM_001005493	Homo sapiens olfactory receptor, family 6, subfamily C, member 6 (OR6C6), mRNA.	chr12	55688071	55689016
OR6C75	0	0.85087	0.012844	NM_001005497	Homo sapiens olfactory receptor, family 6, subfamily C, member 75 (OR6C75), mRNA.	chr12	55758894	55759833
OR6C70	0	0.85087	0.012843	NM_001005499	Homo sapiens olfactory receptor, family 6, subfamily C, member 70 (OR6C70), mRNA.	chr12	55862983	55863922
OR4F21	0	0.85087	0.012843	NM_001005504	Homo sapiens olfactory receptor, family 4, subfamily F, member 21 (OR4F21), mRNA.	chr8	116085	117024
OR5H15	0	0.85087	0.012842	NM_001005515	Homo sapiens olfactory receptor, family 5, subfamily H, member 15 (OR5H15), mRNA.	chr3	97887543	97888485
OR5K3	0	0.85087	0.012841	NM_001005516	Homo sapiens olfactory receptor, family 5, subfamily K, member 3 (OR5K3), mRNA.	chr3	98109509	98110475
OR5K4	0	0.85087	0.01284	NM_001005517	Homo sapiens olfactory receptor, family 5, subfamily K, member 4 (OR5K4), mRNA.	chr3	98072697	98073663
OR51A2	0	0.85087	0.01284	NM_001004748	Homo sapiens olfactory receptor, family 51, subfamily A, member 2 (OR51A2), mRNA.	chr11	4976001	4976943
C9orf172	0	0.85087	0.012839	NM_001080482	Homo sapiens chromosome 9 open reading frame 172 (C9orf172), mRNA.	chr9	139738866	139741797
LRRC30	0	0.85087	0.012838	NM_001105581	Homo sapiens leucine rich repeat containing 30 (LRRC30), mRNA.	chr18	7231136	7232042
PRR21	2	0.2562	0.0066561	NM_001080835	Homo sapiens proline rich 21 (PRR21), mRNA.	chr2	240981229	240982399
LOC100287534	0	0.85087	0.012837	NM_001258383	Homo sapiens killer cell immunoglobulin-like receptor 2DL4-like (LOC100287534), mRNA.	chr19	55304499	55325972
CSH2	4	0.023303	0.0014445	NM_022645	Homo sapiens chorionic somatomammotropin hormone 2 (CSH2), transcript variant 3, mRNA.	chr17	61949371	61951089
LOC650293	0	0.85087	0.012837	NM_001040071	Homo sapiens seven transmembrane helix receptor (LOC650293), mRNA.	chr4	8951476	8952127
LOC728819	1	0.54525	0.010595	NM_001101330	Homo sapiens hCG1645220 (LOC728819), mRNA.	chr2	43902291	43903461
WTH3DI	0	0.85087	0.012836	NM_001077637	Homo sapiens RAB6C-like (WTH3DI), mRNA.	chr2	132118064	132121731
KLHDC7A	5	0.0046242	0.00060123	NM_152375	Homo sapiens kelch domain containing 7A (KLHDC7A), mRNA.	chr1	18807423	18812480
UQCRHL	0	0.85087	0.012835	NM_001089591	Homo sapiens ubiquinol-cytochrome c reductase hinge protein-like (UQCRHL), mRNA.	chr1	16133656	16134194
LOC646862	0	0.85087	0.012834	NM_001195135	Homo sapiens uncharacterized LOC646862 (LOC646862), mRNA.	chr19	58907456	58908446
LOC100133267	0	0.85087	0.012834	NM_001195257	Homo sapiens defensin, beta 130-like (LOC100133267), mRNA.	chr8	11921897	11929256
LOC100129924	0	0.85087	0.012833	NM_001242750	Homo sapiens uncharacterized LOC100129924 (LOC100129924), mRNA.	chr1	43253660	43263901
LOC100129216	0	0.85087	0.012832	NM_001242853	Homo sapiens beta-defensin 131-like (LOC100129216), mRNA.	chr11	71589498	71595607
LOC100129520	0	0.85087	0.012831	NM_001195272	Homo sapiens testis expressed sequence 13-like (LOC100129520), mRNA.	chrX	124453968	124456950
LOC100288255	0	0.85087	0.012831	NM_001199232	Homo sapiens FSHD region gene 2-like (LOC100288255), mRNA.	chr4	190945522	190948412
OR2V1	0	0.85087	0.01283	NM_001258283	Homo sapiens olfactory receptor, family 2, subfamily V, member 1 (OR2V1), mRNA.	chr5	180551356	180552304
OR6C68	0	0.85087	0.012829	NM_001005519	Homo sapiens olfactory receptor, family 6, subfamily C, member 68 (OR6C68), mRNA.	chr12	55886161	55887100
KRTAP5-9	2	0.2562	0.0066554	NM_005553	Homo sapiens keratin associated protein 5-9 (KRTAP5-9), mRNA.	chr11	71259465	71260653
TEDDM1	2	0.2562	0.0066548	NM_172000	Homo sapiens transmembrane epididymal protein 1 (TEDDM1), mRNA.	chr1	182367251	182369751
OR2T29	0	0.85087	0.012828	NM_001004694	Homo sapiens olfactory receptor, family 2, subfamily T, member 29 (OR2T29), mRNA.	chr1	248721844	248722792
SRGAP2C	2	0.2562	0.0066541	NM_001271872	Homo sapiens SLIT-ROBO Rho GTPase activating protein 2C (SRGAP2C), mRNA.	chr1	206516199	206581301
SRGAP2B	0	0.85087	0.012828	NM_001271870	Homo sapiens SLIT-ROBO Rho GTPase activating protein 2B (SRGAP2B), mRNA.	chr1	206516199	206580070
SRGAP2D	0	0.85087	0.012827	NM_001271887	Homo sapiens SLIT-ROBO Rho GTPase activating protein 2D (SRGAP2D), mRNA.	chr1	206557366	206580068
PPIAL4C	0	0.85087	0.012826	NM_001135789	Homo sapiens peptidylprolyl isomerase A (cyclophilin A)-like 4C (PPIAL4C), mRNA.	chr1	149553002	149553787
ANKRD63	0	0.85087	0.012825	NM_001190479	Homo sapiens ankyrin repeat domain 63 (ANKRD63), mRNA.	chr15	40573644	40574787
ZNF812	2	0.2562	0.0066534	NM_001199814	Homo sapiens zinc finger protein 812 (ZNF812), mRNA.	chr19	9800813	9811493
NKX6-3	0	0.85087	0.012825	NM_152568	Homo sapiens NK6 homeobox 3 (NKX6-3), mRNA.	chr8	41503828	41504878
KRTAP19-8	0	0.85087	0.012824	NM_001099219	Homo sapiens keratin associated protein 19-8 (KRTAP19-8), mRNA.	chr21	32410477	32410795
OR9Q1	0	0.85087	0.012823	NM_001005212	Homo sapiens olfactory receptor, family 9, subfamily Q, member 1 (OR9Q1), mRNA.	chr11	57791352	57949038
IQCF3	3	0.089137	0.0032998	NM_001085479	Homo sapiens IQ motif containing F3 (IQCF3), transcript variant 1, mRNA.	chr3	51860898	51864874
MOB4	1	0.54525	0.010595	NM_199482	Homo sapiens MOB family member 4, phocein (MOB4), transcript variant 2, mRNA.	chr2	198380294	198418423
LOC388813	0	0.85087	0.012822	NM_001256579	Homo sapiens uncharacterized protein ENSP00000383407-like (LOC388813), mRNA.	chr21	15963712	16015428
HIST1H2AJ	0	0.85087	0.012821	NM_021066	Homo sapiens histone cluster 1, H2aj (HIST1H2AJ), mRNA.	chr6	27782079	27782518
KRTAP22-2	0	0.85087	0.01282	NM_001164434	Homo sapiens keratin associated protein 22-2 (KRTAP22-2), mRNA.	chr21	31962423	31962716
KRTAP21-3	0	0.85087	0.012819	NM_001164435	Homo sapiens keratin associated protein 21-3 (KRTAP21-3), mRNA.	chr21	32090842	32091095
CCDC159	3	0.089137	0.0032994	NM_001080503	Homo sapiens coiled-coil domain containing 159 (CCDC159), mRNA.	chr19	11457180	11465620
LOC100289561	0	0.85087	0.012819	NM_001242713	Homo sapiens uncharacterized LOC100289561 (LOC100289561), mRNA.	chr7	102004307	102021080
PCGF5	1	0.54525	0.010594	NM_001257101	Homo sapiens polycomb group ring finger 5 (PCGF5), transcript variant 4, mRNA.	chr10	92922768	93044088
C1orf159	0	0.85087	0.012818	NM_017891	Homo sapiens chromosome 1 open reading frame 159 (C1orf159), mRNA.	chr1	1017197	1051736
C1orf115	5	0.0046242	0.00060093	NM_024709	Homo sapiens chromosome 1 open reading frame 115 (C1orf115), mRNA.	chr1	220863627	220872499
ANKRD50	1	0.54525	0.010593	NM_001167882	Homo sapiens ankyrin repeat domain 50 (ANKRD50), transcript variant 2, mRNA.	chr4	125585206	125633887
LUZP4	2	0.2562	0.0066528	NM_016383	Homo sapiens leucine zipper protein 4 (LUZP4), mRNA.	chrX	114524291	114542121
PTPN20B	0	0.85087	0.012817	NM_001042362	Homo sapiens protein tyrosine phosphatase, non-receptor type 20B (PTPN20B), transcript variant 7, mRNA.	chr10	48737041	48827581
WDR43	5	0.0046242	0.00060062	NM_015131	Homo sapiens WD repeat domain 43 (WDR43), mRNA.	chr2	29117532	29171080
TMEM19	1	0.54525	0.010592	NM_018279	Homo sapiens transmembrane protein 19 (TMEM19), mRNA.	chr12	72079877	72097839
FAM213A	0	0.85087	0.012816	NM_032333	Homo sapiens family with sequence similarity 213, member A (FAM213A), transcript variant 1, mRNA.	chr10	82168241	82192753
PLA1A	1	0.54525	0.010591	NM_015900	Homo sapiens phospholipase A1 member A (PLA1A), transcript variant 1, mRNA.	chr3	119316694	119348658
PLEKHO2	4	0.023303	0.0014441	NM_025201	Homo sapiens pleckstrin homology domain containing, family O member 2 (PLEKHO2), transcript variant 1, mRNA.	chr15	65134081	65160201
EFCAB2	0	0.85087	0.012816	NM_001143943	Homo sapiens EF-hand calcium binding domain 2 (EFCAB2), transcript variant 2, mRNA.	chr1	245133630	245288530
ZMYM6NB	0	0.85087	0.012815	NM_001195156	Homo sapiens ZMYM6 neighbor (ZMYM6NB), mRNA.	chr1	35447126	35450948
TMEM42	2	0.2562	0.0066521	NM_144638	Homo sapiens transmembrane protein 42 (TMEM42), mRNA.	chr3	44903407	44907154
TATDN1	2	0.2562	0.0066514	NM_001146160	Homo sapiens TatD DNase domain containing 1 (TATDN1), transcript variant 2, mRNA.	chr8	125500734	125551329
TNRC18	1	0.54525	0.010591	NM_001080495	Homo sapiens trinucleotide repeat containing 18 (TNRC18), mRNA.	chr7	5346422	5463177
ARMCX4	0	0.85087	0.012814	NM_001256155	Homo sapiens armadillo repeat containing, X-linked 4 (ARMCX4), transcript variant 1, mRNA.	chrX	100743030	100750798
ZBTB8OS	0	0.85087	0.012813	NM_178547	Homo sapiens zinc finger and BTB domain containing 8 opposite strand (ZBTB8OS), mRNA.	chr1	33087306	33116185
ZNF654	3	0.089137	0.0032989	NM_018293	Homo sapiens zinc finger protein 654 (ZNF654), mRNA.	chr3	88188261	88193814
SMIM4	0	0.85087	0.012813	NM_001124767	Homo sapiens small integral membrane protein 4 (SMIM4), mRNA.	chr3	52570620	52574586
SUN1	3	0.089137	0.0032984	NM_001130965	Homo sapiens Sad1 and UNC84 domain containing 1 (SUN1), transcript variant 1, mRNA.	chr7	872141	914557
LOC649330	0	0.85087	0.012812	NM_001146181	Homo sapiens heterogeneous nuclear ribonucleoprotein C-like (LOC649330), mRNA.	chr1	12907235	12908237
C16orf97	1	0.54525	0.01059	NM_001242473	Homo sapiens chromosome 16 open reading frame 97 (C16orf97), mRNA.	chr16	52060263	52107847
C14orf183	3	0.089137	0.0032979	NM_001014830	Homo sapiens chromosome 14 open reading frame 183 (C14orf183), mRNA.	chr14	50550368	50559361
C1orf229	4	0.023303	0.0014438	NM_207401	Homo sapiens chromosome 1 open reading frame 229 (C1orf229), mRNA.	chr1	247273461	247275719
C2orf27B	2	0.2562	0.0066507	NM_214461	Homo sapiens chromosome 2 open reading frame 27B (C2orf27B), mRNA.	chr2	132552533	132559234
PLCL2	3	0.089137	0.0032975	NM_015184	Homo sapiens phospholipase C-like 2 (PLCL2), transcript variant 2, mRNA.	chr3	16974581	17132098
KRTAP27-1	0	0.85087	0.012811	NM_001077711	Homo sapiens keratin associated protein 27-1 (KRTAP27-1), mRNA.	chr21	31709330	31710012
CCDC166	2	0.2562	0.0066501	NM_001162914	Homo sapiens coiled-coil domain containing 166 (CCDC166), mRNA.	chr8	144788863	144790279
C3orf79	0	0.85087	0.01281	NM_001101337	Homo sapiens chromosome 3 open reading frame 79 (C3orf79), mRNA.	chr3	153202283	153220486
C9orf62	2	0.2562	0.0066494	NM_173520	Homo sapiens chromosome 9 open reading frame 62 (C9orf62), mRNA.	chr9	138235094	138238404
C2orf78	2	0.2562	0.0066487	NM_001080474	Homo sapiens chromosome 2 open reading frame 78 (C2orf78), mRNA.	chr2	74011315	74044274
TRIM48	1	0.54525	0.010589	NM_024114	Homo sapiens tripartite motif containing 48 (TRIM48), mRNA.	chr11	55029657	55038595
NBPF8	0	0.85087	0.01281	NR_102404	Homo sapiens neuroblastoma breakpoint family, member 8 (NBPF8), transcript variant 2, non-coding RNA.	chr1	147574322	148346929
SPANXF1	0	0.85087	0.012809	NM_139019	Homo sapiens SPANX family, member F1 (SPANXF1), mRNA.	chrX	140084755	140085871
LOC100653046	0	0.85087	0.012808	NM_001278056	Homo sapiens double homeobox protein 4-like (LOC100653046), mRNA.	chr10	135480557	135485241
LOC388282	0	0.85087	0.012807	NM_001278081	Homo sapiens uncharacterized LOC388282 (LOC388282), mRNA.	chr16	57844548	57850831
XAGE1D	0	0.85087	0.012807	NM_133430	Homo sapiens X antigen family, member 1D (XAGE1D), transcript variant d, mRNA.	chrX	52238962	52243953
PRAMEF21	0	0.85087	0.012806	NM_001100114	Homo sapiens PRAME family member 21 (PRAMEF21), mRNA.	chr1	13521962	13526943
PRAMEF5	0	0.85087	0.012805	NM_001013407	Homo sapiens PRAME family member 5 (PRAMEF5), mRNA.	chr1	13108513	13117751
UBE2B	3	0.089137	0.003297	NM_003337	Homo sapiens ubiquitin-conjugating enzyme E2B (UBE2B), mRNA.	chr5	133706869	133727799
NPIPB5	0	0.85087	0.012804	NM_001135865	Homo sapiens nuclear pore complex interacting protein family, member B5 (NPIPB5), mRNA.	chr16	22524843	22547841
IL1R2	4	0.023303	0.0014435	NM_004633	Homo sapiens interleukin 1 receptor, type II (IL1R2), transcript variant 1, mRNA.	chr2	102608305	102644884
RASSF5	0	0.85087	0.012804	NM_182663	Homo sapiens Ras association (RalGDS/AF-6) domain family member 5 (RASSF5), transcript variant 1, mRNA.	chr1	206680878	206762616
SMIM20	2	0.2562	0.0066481	NM_001145432	Homo sapiens small integral membrane protein 20 (SMIM20), mRNA.	chr4	25915813	25931501
BPTF	1	0.54525	0.010588	NM_004459	Homo sapiens bromodomain PHD finger transcription factor (BPTF), transcript variant 2, mRNA.	chr17	65821779	65980494
ADAMTS20	2	0.2562	0.0066474	NM_025003	Homo sapiens ADAM metallopeptidase with thrombospondin type 1 motif, 20 (ADAMTS20), mRNA.	chr12	43748011	43945724
CLPS	4	0.023303	0.0014431	NM_001832	Homo sapiens colipase, pancreatic (CLPS), transcript variant 1, mRNA.	chr6	35762758	35765121
HNRNPCP5	0	0.85087	0.012803	NM_001136561	Homo sapiens heterogeneous nuclear ribonucleoprotein C pseudogene 5 (HNRNPCP5), mRNA.	chr1	13182959	13184326
PRAMEF18	0	0.85087	0.012802	NM_001099850	Homo sapiens PRAME family member 18 (PRAMEF18), mRNA.	chr1	13474052	13477569
EP400	5	0.0046242	0.00060032	NM_015409	Homo sapiens E1A binding protein p400 (EP400), mRNA.	chr12	132434464	132565011
PLCXD1	3	0.089137	0.0032965	NR_028057	Homo sapiens phosphatidylinositol-specific phospholipase C, X domain containing 1 (PLCXD1), transcript variant 2, non-coding RNA.	chrX	192990	220022
SCML2	1	0.54525	0.010587	NR_033717	Homo sapiens sex comb on midleg-like 2 (Drosophila) (SCML2), transcript variant 2, non-coding RNA.	chrX	18257432	18372844
HSFY2	1	0.54525	0.010587	NR_003509	Homo sapiens heat shock transcription factor, Y linked 2 (HSFY2), transcript variant 3, non-coding RNA.	chrY	20708556	20750849
SLC13A2	2	0.2562	0.0066467	NR_027384	Homo sapiens solute carrier family 13 (sodium-dependent dicarboxylate transporter), member 2 (SLC13A2), transcript variant 4, non-coding RNA.	chr17	26800663	26824798
PP2D1	0	0.85087	0.012801	NR_027694	Homo sapiens protein phosphatase 2C-like domain containing 1 (PP2D1), transcript variant 2, non-coding RNA.	chr3	20021452	20053765
MROH7	1	0.54525	0.010586	NR_026782	Homo sapiens maestro heat-like repeat family member 7 (MROH7), transcript variant 2, non-coding RNA.	chr1	55107412	55175940
ZNF529	2	0.2562	0.0066461	NR_027239	Homo sapiens zinc finger protein 529 (ZNF529), transcript variant 4, non-coding RNA.	chr19	37071154	37096178
C20orf173	1	0.54525	0.010585	NR_026933	Homo sapiens chromosome 20 open reading frame 173 (C20orf173), transcript variant 2, non-coding RNA.	chr20	34108569	34117481
REG1P	2	0.2562	0.0066454	NR_002714	Homo sapiens regenerating islet-derived 1 pseudogene (REG1P), non-coding RNA.	chr2	79362628	79365553
SNORA48	0	0.85087	0.012801	NR_002918	Homo sapiens small nucleolar RNA, H/ACA box 48 (SNORA48), small nucleolar RNA.	chr17	7478030	7478165
SNORA51	0	0.85087	0.0128	NR_002981	Homo sapiens small nucleolar RNA, H/ACA box 51 (SNORA51), small nucleolar RNA.	chr20	2635712	2635844
SCARNA9L	0	0.85087	0.012799	NR_023358	Homo sapiens small Cajal body-specific RNA 9-like (SCARNA9L), guide RNA.	chrX	20154183	20154531
SNORA5A	0	0.85087	0.012798	NR_002919	Homo sapiens small nucleolar RNA, H/ACA box 5A (SNORA5A), small nucleolar RNA.	chr7	45143947	45144081
SNORA54	1	0.54525	0.010584	NR_002982	Homo sapiens small nucleolar RNA, H/ACA box 54 (SNORA54), small nucleolar RNA.	chr11	2985000	2985123
SNORD5	0	0.85087	0.012797	NR_003033	Homo sapiens small nucleolar RNA, C/D box 5 (SNORD5), small nucleolar RNA.	chr11	93466393	93466466
SNORA8	0	0.85087	0.012796	NR_002920	Homo sapiens small nucleolar RNA, H/ACA box 8 (SNORA8), small nucleolar RNA.	chr11	93465526	93465665
SNORA55	1	0.54525	0.010583	NR_002983	Homo sapiens small nucleolar RNA, H/ACA box 55 (SNORA55), small nucleolar RNA.	chr1	40033045	40033182
SNORA75	0	0.85087	0.012795	NR_002921	Homo sapiens small nucleolar RNA, H/ACA box 75 (SNORA75), small nucleolar RNA.	chr2	232320510	232320647
SNORA56	0	0.85087	0.012795	NR_002984	Homo sapiens small nucleolar RNA, H/ACA box 56 (SNORA56), small nucleolar RNA.	chrX	154003272	154003401
SNORA13	1	0.54525	0.010583	NR_002922	Homo sapiens small nucleolar RNA, H/ACA box 13 (SNORA13), small nucleolar RNA.	chr5	111497181	111497314
SNORA60	1	0.54525	0.010582	NR_002986	Homo sapiens small nucleolar RNA, H/ACA box 60 (SNORA60), small nucleolar RNA.	chr20	37078011	37078147
SNORA61	0	0.85087	0.012794	NR_002987	Homo sapiens small nucleolar RNA, H/ACA box 61 (SNORA61), small nucleolar RNA.	chr1	28906275	28906405
SNORD84	0	0.85087	0.012793	NR_003065	Homo sapiens small nucleolar RNA, C/D box 84 (SNORD84), small nucleolar RNA.	chr6	31508877	31508955
COL6A4P1	0	0.85087	0.012792	NR_027927	Homo sapiens collagen, type VI, alpha 4 pseudogene 1 (COL6A4P1), non-coding RNA.	chr3	15206868	15247466
SNORD74	0	0.85087	0.012792	NR_002579	Homo sapiens small nucleolar RNA, C/D box 74 (SNORD74), small nucleolar RNA.	chr1	173836811	173836883
SNORA74B	0	0.85087	0.012791	NR_002988	Homo sapiens small nucleolar RNA, H/ACA box 74B (SNORA74B), small nucleolar RNA.	chr5	172447728	172447932
SNORA81	0	0.85087	0.01279	NR_002989	Homo sapiens small nucleolar RNA, H/ACA box 81 (SNORA81), small nucleolar RNA.	chr3	186504463	186504641
SDC4P	0	0.85087	0.012789	NR_001580	Homo sapiens syndecan 4 pseudogene (SDC4P), non-coding RNA.	chr22	30877276	30877743
FAM106CP	1	0.54525	0.010581	NR_026810	Homo sapiens family with sequence similarity 106, member C, pseudogene (FAM106CP), non-coding RNA.	chr17	16692056	16693815
FUNDC2P2	0	0.85087	0.012789	NR_003663	Homo sapiens FUN14 domain containing 2 pseudogene 2 (FUNDC2P2), non-coding RNA.	chr2	84517805	84519324
LOC401010	2	0.2562	0.0066447	NR_002826	Homo sapiens nucleolar complex associated 2 homolog (S. cerevisiae) pseudogene (LOC401010), non-coding RNA.	chr2	132199733	132202467
CTAGE10P	1	0.54525	0.01058	NR_003268	Homo sapiens CTAGE family, member 10, pseudogene (CTAGE10P), non-coding RNA.	chr13	50464544	50467516
GUSBP9	0	0.85087	0.012788	NR_033968	Homo sapiens glucuronidase, beta pseudogene 9 (GUSBP9), non-coding RNA.	chr5	70516052	70555122
PMCHL1	0	0.85087	0.012787	NR_003921	Homo sapiens pro-melanin-concentrating hormone-like 1, pseudogene (PMCHL1), non-coding RNA.	chr5	22142460	22152379
SNORA26	0	0.85087	0.012786	NR_003016	Homo sapiens small nucleolar RNA, H/ACA box 26 (SNORA26), small nucleolar RNA.	chr4	53579415	53579537
ZNF137P	3	0.089137	0.0032961	NR_023311	Homo sapiens zinc finger protein 137, pseudogene (ZNF137P), non-coding RNA.	chr19	53099936	53103405
LOC407835	0	0.85087	0.012786	NR_002144	Homo sapiens mitogen-activated protein kinase kinase 2 pseudogene (LOC407835), non-coding RNA.	chr7	128766324	128768050
PCDHB19P	2	0.2562	0.006644	NR_001282	Homo sapiens protocadherin beta 19 pseudogene (PCDHB19P), non-coding RNA.	chr5	140619688	140624312
HSFY1P1	0	0.85087	0.012785	NR_003607	Homo sapiens heat shock transcription factor, Y-linked 1 pseudogene 1 (HSFY1P1), non-coding RNA.	chr22	17308363	17310225
PMCHL2	0	0.85087	0.012784	NR_003922	Homo sapiens pro-melanin-concentrating hormone-like 2, pseudogene (PMCHL2), non-coding RNA.	chr5	70671611	70681820
SNORD81	0	0.85087	0.012783	NR_003938	Homo sapiens small nucleolar RNA, C/D box 81 (SNORD81), small nucleolar RNA.	chr1	173833312	173833355
SNORA71C	0	0.85087	0.012783	NR_003017	Homo sapiens small nucleolar RNA, H/ACA box 71C (SNORA71C), small nucleolar RNA.	chr20	37058309	37058447
CYCSP52	0	0.85087	0.012782	NR_001560	Homo sapiens cytochrome c, somatic pseudogene 52 (CYCSP52), non-coding RNA.	chr1	157098153	157098463
MEIS3P1	2	0.2562	0.0066434	NR_002211	Homo sapiens Meis homeobox 3 pseudogene 1 (MEIS3P1), non-coding RNA.	chr17	15690163	15693019
PI4KAP2	0	0.85087	0.012781	NR_003700	Homo sapiens phosphatidylinositol 4-kinase, catalytic, alpha pseudogene 2 (PI4KAP2), non-coding RNA.	chr22	21827286	21871780
SNORD79	0	0.85087	0.01278	NR_003939	Homo sapiens small nucleolar RNA, C/D box 79 (SNORD79), small nucleolar RNA.	chr1	173834487	173834568
SNORA71D	0	0.85087	0.01278	NR_003018	Homo sapiens small nucleolar RNA, H/ACA box 71D (SNORA71D), small nucleolar RNA.	chr20	37062504	37062642
SNORD80	0	0.85087	0.012779	NR_003940	Homo sapiens small nucleolar RNA, C/D box 80 (SNORD80), small nucleolar RNA.	chr1	173833970	173834041
SNORA77	0	0.85087	0.012778	NR_003019	Homo sapiens small nucleolar RNA, H/ACA box 77 (SNORA77), small nucleolar RNA.	chr1	203698708	203698833
CRSP8P	0	0.85087	0.012777	NR_003665	Homo sapiens mediator complex subunit 27 pseudogene (CRSP8P), non-coding RNA.	chr5	79646423	79647785
SNORA78	3	0.089137	0.0032956	NR_003020	Homo sapiens small nucleolar RNA, H/ACA box 78 (SNORA78), small nucleolar RNA.	chr16	2015184	2015311
SNORD75	0	0.85087	0.012777	NR_003941	Homo sapiens small nucleolar RNA, C/D box 75 (SNORD75), small nucleolar RNA.	chr1	173836016	173836076
SNORA79	0	0.85087	0.012776	NR_003021	Homo sapiens small nucleolar RNA, H/ACA box 79 (SNORA79), small nucleolar RNA.	chr14	81669038	81669178
APOOP5	0	0.85087	0.012775	NR_028471	Homo sapiens apolipoprotein O pseudogene 5 (APOOP5), non-coding RNA.	chr16	59788044	59789095
HYALP1	0	0.85087	0.012774	NR_002731	Homo sapiens hyaluronoglucosaminidase pseudogene 1 (HYALP1), non-coding RNA.	chr7	123454192	123459484
SNORD76	0	0.85087	0.012774	NR_003942	Homo sapiens small nucleolar RNA, C/D box 76 (SNORD76), small nucleolar RNA.	chr1	173835772	173835853
SNORA59B	0	0.85087	0.012773	NR_003022	Homo sapiens small nucleolar RNA, H/ACA box 59B (SNORA59B), small nucleolar RNA.	chr1	12567299	12567451
SNORD85	0	0.85087	0.012772	NR_003066	Homo sapiens small nucleolar RNA, C/D box 85 (SNORD85), small nucleolar RNA.	chr1	31441009	31441084
SNORD77	0	0.85087	0.012771	NR_003943	Homo sapiens small nucleolar RNA, C/D box 77 (SNORD77), small nucleolar RNA.	chr1	173835448	173835509
SNORD88A	0	0.85087	0.01277	NR_003067	Homo sapiens small nucleolar RNA, C/D box 88A (SNORD88A), small nucleolar RNA.	chr19	51302695	51302792
SNORD78	0	0.85087	0.012769	NR_003944	Homo sapiens small nucleolar RNA, C/D box 78 (SNORD78), small nucleolar RNA.	chr1	173834770	173834824
LOC494141	0	0.85087	0.012768	NR_026563	Homo sapiens solute carrier family 25, member 51 pseudogene (LOC494141), transcript variant 2, non-coding RNA.	chr11	18230831	18235111
PTTG3P	4	0.023303	0.0014428	NR_002734	Homo sapiens pituitary tumor-transforming 3, pseudogene (PTTG3P), non-coding RNA.	chr8	67679631	67680240
SNORD88B	0	0.85087	0.012768	NR_003068	Homo sapiens small nucleolar RNA, C/D box 88B (SNORD88B), small nucleolar RNA.	chr19	51302285	51302382
SNORD61	0	0.85087	0.012767	NR_002735	Homo sapiens small nucleolar RNA, C/D box 61 (SNORD61), small nucleolar RNA.	chrX	135961357	135961430
SNORD88C	0	0.85087	0.012766	NR_003069	Homo sapiens small nucleolar RNA, C/D box 88C (SNORD88C), small nucleolar RNA.	chr19	51305581	51305678
SNORD60	0	0.85087	0.012766	NR_002736	Homo sapiens small nucleolar RNA, C/D box 60 (SNORD60), small nucleolar RNA.	chr16	2205023	2205106
TDGF1P3	3	0.089137	0.0032951	NR_002718	Homo sapiens teratocarcinoma-derived growth factor 1 pseudogene 3 (TDGF1P3), non-coding RNA.	chrX	109763539	109766249
SNORD89	0	0.85087	0.012765	NR_003070	Homo sapiens small nucleolar RNA, C/D box 89 (SNORD89), small nucleolar RNA.	chr2	101889397	101889511
NUDT16P1	1	0.54525	0.010579	NR_027766	Homo sapiens nudix (nucleoside diphosphate linked moiety X)-type motif 16 pseudogene 1 (NUDT16P1), transcript variant 1, non-coding RNA.	chr3	131080717	131083966
UBE2DNL	3	0.089137	0.0032946	NR_024062	Homo sapiens ubiquitin-conjugating enzyme E2D N-terminal like (pseudogene) (UBE2DNL), non-coding RNA.	chrX	84189156	84189896
SNORD59A	0	0.85087	0.012764	NR_002737	Homo sapiens small nucleolar RNA, C/D box 59A (SNORD59A), small nucleolar RNA.	chr12	57038810	57038885
SNORD90	0	0.85087	0.012763	NR_003071	Homo sapiens small nucleolar RNA, C/D box 90 (SNORD90), small nucleolar RNA.	chr9	125642491	125642598
ANXA2P1	7	7.9966e-05	0.00010242	NR_001562	Homo sapiens annexin A2 pseudogene 1 (ANXA2P1), non-coding RNA.	chr4	154228620	154229963
CYP4F30P	0	0.85087	0.012763	NR_023391	Homo sapiens cytochrome P450, family 4, subfamily F, polypeptide 30, pseudogene (CYP4F30P), non-coding RNA.	chr2	131437622	131443435
SNORD57	0	0.85087	0.012762	NR_002738	Homo sapiens small nucleolar RNA, C/D box 57 (SNORD57), small nucleolar RNA.	chr20	2637584	2637656
SNORD91A	0	0.85087	0.012761	NR_003072	Homo sapiens small nucleolar RNA, C/D box 91A (SNORD91A), small nucleolar RNA.	chr17	2233572	2233664
CSN1S2AP	5	0.0046242	0.00060002	NR_003720	Homo sapiens casein alpha s2-like A, pseudogene (CSN1S2AP), non-coding RNA.	chr4	70933102	70950988
SNORD56	0	0.85087	0.01276	NR_002739	Homo sapiens small nucleolar RNA, C/D box 56 (SNORD56), small nucleolar RNA.	chr20	2637269	2637340
SNORD91B	0	0.85087	0.01276	NR_003073	Homo sapiens small nucleolar RNA, C/D box 91B (SNORD91B), small nucleolar RNA.	chr17	2232418	2232504
GMCL1P1	1	0.54525	0.010579	NR_003281	Homo sapiens germ cell-less, spermatogenesis associated 1 pseudogene 1 (GMCL1P1), non-coding RNA.	chr5	177611510	177614433
OR2A9P	1	0.54525	0.010578	NR_002157	Homo sapiens olfactory receptor, family 2, subfamily A, member 9 pseudogene (OR2A9P), non-coding RNA.	chr7	143947563	143948548
SNORD50A	0	0.85087	0.012759	NR_002743	Homo sapiens small nucleolar RNA, C/D box 50A (SNORD50A), small nucleolar RNA.	chr6	86387011	86387086
SNORD53	0	0.85087	0.012758	NR_002741	Homo sapiens small nucleolar RNA, C/D box 53 (SNORD53), small nucleolar RNA.	chr2	29149932	29150008
SNORD92	0	0.85087	0.012757	NR_003074	Homo sapiens small nucleolar RNA, C/D box 92 (SNORD92), small nucleolar RNA.	chr2	29136527	29136616
SNORA16A	0	0.85087	0.012757	NR_003035	Homo sapiens small nucleolar RNA, H/ACA box 16A (SNORA16A), small nucleolar RNA.	chr1	28907431	28907565
SNORD93	0	0.85087	0.012756	NR_003075	Homo sapiens small nucleolar RNA, C/D box 93 (SNORD93), small nucleolar RNA.	chr7	22896231	22896305
SNORD114-1	0	0.85087	0.012755	NR_003193	Homo sapiens small nucleolar RNA, C/D box 114-1 (SNORD114-1), small nucleolar RNA.	chr14	101416169	101416240
SLC25A51P1	0	0.85087	0.012754	NR_026540	Homo sapiens solute carrier family 25, member 51 pseudogene 1 (SLC25A51P1), non-coding RNA.	chr6	66497771	66499376
SNORD56B	0	0.85087	0.012754	NR_001276	Homo sapiens small nucleolar RNA, C/D box 56B (SNORD56B), small nucleolar RNA.	chr14	71865053	71865124
SNORD50B	0	0.85087	0.012753	NR_003044	Homo sapiens small nucleolar RNA, C/D box 50B (SNORD50B), small nucleolar RNA.	chr6	86387306	86387377
SNORD98	0	0.85087	0.012752	NR_003076	Homo sapiens small nucleolar RNA, C/D box 98 (SNORD98), small nucleolar RNA.	chr10	70514928	70514995
SNORD114-2	0	0.85087	0.012751	NR_003194	Homo sapiens small nucleolar RNA, C/D box 114-2 (SNORD114-2), small nucleolar RNA.	chr14	101418192	101418269
TOB2P1	2	0.2562	0.0066427	NR_002936	Homo sapiens transducer of ERBB2, 2 pseudogene 1 (TOB2P1), non-coding RNA.	chr6	28183115	28186707
SNORD49A	1	0.54525	0.010577	NR_002744	Homo sapiens small nucleolar RNA, C/D box 49A (SNORD49A), small nucleolar RNA.	chr17	16343349	16343420
SNORD99	0	0.85087	0.012751	NR_003077	Homo sapiens small nucleolar RNA, C/D box 99 (SNORD99), small nucleolar RNA.	chr1	28905254	28905334
SNORD114-3	2	0.2562	0.006642	NR_003195	Homo sapiens small nucleolar RNA, C/D box 114-3 (SNORD114-3), small nucleolar RNA.	chr14	101419685	101419759
SNORD48	0	0.85087	0.01275	NR_002745	Homo sapiens small nucleolar RNA, C/D box 48 (SNORD48), small nucleolar RNA.	chr6	31803039	31803103
TFAMP1	0	0.85087	0.012749	NR_001288	Homo sapiens transcription factor A, mitochondrial pseudogene 1 (TFAMP1), non-coding RNA.	chr7	1654105	1656328
SNORD110	0	0.85087	0.012748	NR_003078	Homo sapiens small nucleolar RNA, C/D box 110 (SNORD110), small nucleolar RNA.	chr20	2634857	2634932
SNORD114-4	0	0.85087	0.012748	NR_003196	Homo sapiens small nucleolar RNA, C/D box 114-4 (SNORD114-4), small nucleolar RNA.	chr14	101420680	101420784
SNORD47	0	0.85087	0.012747	NR_002746	Homo sapiens small nucleolar RNA, C/D box 47 (SNORD47), small nucleolar RNA.	chr1	173833506	173833583
SNORD111	0	0.85087	0.012746	NR_003079	Homo sapiens small nucleolar RNA, C/D box 111 (SNORD111), small nucleolar RNA.	chr16	70571907	70572001
SNORD114-5	0	0.85087	0.012745	NR_003197	Homo sapiens small nucleolar RNA, C/D box 114-5 (SNORD114-5), small nucleolar RNA.	chr14	101421706	101421775
SNORD114-6	0	0.85087	0.012744	NR_003198	Homo sapiens small nucleolar RNA, C/D box 114-6 (SNORD114-6), small nucleolar RNA.	chr14	101423502	101423573
PPY2	1	0.54525	0.010576	NR_002181	Homo sapiens pancreatic polypeptide 2 (PPY2), non-coding RNA.	chr17	26574469	26575315
SNORD45B	0	0.85087	0.012743	NR_002748	Homo sapiens small nucleolar RNA, C/D box 45B (SNORD45B), small nucleolar RNA.	chr1	76255161	76255232
MT1L	3	0.089137	0.0032942	NR_001447	Homo sapiens metallothionein 1L (gene/pseudogene) (MT1L), non-coding RNA.	chr16	56651372	56652730
FAM197Y2	0	0.85087	0.012742	NR_001553	Homo sapiens family with sequence similarity 197, Y-linked, member 2 (FAM197Y2), non-coding RNA.	chrY	9296351	9301954
SNORD114-7	0	0.85087	0.012742	NR_003199	Homo sapiens small nucleolar RNA, C/D box 114-7 (SNORD114-7), small nucleolar RNA.	chr14	101429390	101429466
SNORD45A	0	0.85087	0.012741	NR_002749	Homo sapiens small nucleolar RNA, C/D box 45A (SNORD45A), small nucleolar RNA.	chr1	76253573	76253657
SNORD114-8	0	0.85087	0.01274	NR_003200	Homo sapiens small nucleolar RNA, C/D box 114-8 (SNORD114-8), small nucleolar RNA.	chr14	101431117	101431188
NACAP1	0	0.85087	0.01274	NR_002182	Homo sapiens nascent-polypeptide-associated complex alpha polypeptide pseudogene 1 (NACAP1), non-coding RNA.	chr8	102381120	102381823
SNORD114-9	0	0.85087	0.012739	NR_003201	Homo sapiens small nucleolar RNA, C/D box 114-9 (SNORD114-9), small nucleolar RNA.	chr14	101432365	101432436
SNORA6	0	0.85087	0.012738	NR_002325	Homo sapiens small nucleolar RNA, H/ACA box 6 (SNORA6), small nucleolar RNA.	chr3	39449881	39450030
SNORD41	0	0.85087	0.012737	NR_002751	Homo sapiens small nucleolar RNA, C/D box 41 (SNORD41), small nucleolar RNA.	chr19	12817262	12817332
SNORD109B	0	0.85087	0.012737	NR_001289	Homo sapiens small nucleolar RNA, C/D box 109B (SNORD109B), small nucleolar RNA.	chr15	25287120	25287187
RNY5	0	0.85087	0.012736	NR_001571	Homo sapiens RNA, Ro-associated Y5 (RNY5), Y RNA.	chr12	45580873	45581252
SNORA64	0	0.85087	0.012735	NR_002326	Homo sapiens small nucleolar RNA, H/ACA box 64 (SNORA64), small nucleolar RNA.	chr16	2012973	2013107
SUMO1P1	0	0.85087	0.012734	NR_002189	Homo sapiens SUMO1 pseudogene 1 (SUMO1P1), non-coding RNA.	chr20	52491039	52492248
ATP5EP2	0	0.85087	0.012734	NR_002162	Homo sapiens ATP synthase, H+ transporting, mitochondrial F1 complex, epsilon subunit pseudogene 2 (ATP5EP2), non-coding RNA.	chr13	28519342	28519710
SNORD115-1	0	0.85087	0.012733	NR_001291	Homo sapiens small nucleolar RNA, C/D box 115-1 (SNORD115-1), small nucleolar RNA.	chr15	25415869	25415951
MIR320B2	0	0.85087	0.012732	NR_031574	Homo sapiens microRNA 320b-2 (MIR320B2), microRNA.	chr1	224444705	224444843
CLK2P	0	0.85087	0.012731	NR_002711	Homo sapiens CDC-like kinase 2, pseudogene (CLK2P), non-coding RNA.	chr7	23624334	23626146
BRD7P3	1	0.54525	0.010575	NR_002730	Homo sapiens bromodomain containing 7 pseudogene 3 (BRD7P3), non-coding RNA.	chr6	118822535	118824996
LOC595101	1	0.54525	0.010575	NR_002453	Homo sapiens smg-1 homolog, phosphatidylinositol 3-kinase-related kinase (C. elegans) pseudogene (LOC595101), non-coding RNA.	chr16	30278913	30346695
RNF5P1	0	0.85087	0.012731	NR_003129	Homo sapiens ring finger protein 5, E3 ubiquitin protein ligase pseudogene 1 (RNF5P1), non-coding RNA.	chr6	32146231	32148567
SNORA10	0	0.85087	0.01273	NR_002327	Homo sapiens small nucleolar RNA, H/ACA box 10 (SNORA10), small nucleolar RNA.	chr16	2012334	2012467
SNORD115-2	0	0.85087	0.012729	NR_003294	Homo sapiens small nucleolar RNA, C/D box 115-2 (SNORD115-2), small nucleolar RNA.	chr15	25417781	25417863
LOC644145	0	0.85087	0.012728	NR_003935	Homo sapiens exocyst complex component 1 pseudogene (LOC644145), non-coding RNA.	chr4	56686236	56703430
SNORD115-3	0	0.85087	0.012728	NR_003295	Homo sapiens small nucleolar RNA, C/D box 115-3 (SNORD115-3), small nucleolar RNA.	chr15	25420073	25420155
SNORD115-4	0	0.85087	0.012727	NR_003296	Homo sapiens small nucleolar RNA, C/D box 115-4 (SNORD115-4), small nucleolar RNA.	chr15	25421978	25422060
SNORD115-5	1	0.54525	0.010574	NR_003297	Homo sapiens small nucleolar RNA, C/D box 115-5 (SNORD115-5), small nucleolar RNA.	chr15	25423884	25423966
MIR761	0	0.85087	0.012726	NR_031580	Homo sapiens microRNA 761 (MIR761), microRNA.	chr1	52302015	52302074
SNORD115-6	0	0.85087	0.012725	NR_003298	Homo sapiens small nucleolar RNA, C/D box 115-6 (SNORD115-6), small nucleolar RNA.	chr15	25425643	25425725
SNORA5B	0	0.85087	0.012725	NR_002990	Homo sapiens small nucleolar RNA, H/ACA box 5B (SNORA5B), small nucleolar RNA.	chr7	45145566	45145698
SNORD115-7	0	0.85087	0.012724	NR_003299	Homo sapiens small nucleolar RNA, C/D box 115-7 (SNORD115-7), small nucleolar RNA.	chr15	25427531	25427613
SNORA70D	0	0.85087	0.012723	NR_033337	Homo sapiens small nucleolar RNA, H/ACA box 70D (SNORA70D), small nucleolar RNA.	chr16	71732469	71732604
CLCA3P	1	0.54525	0.010573	NR_024604	Homo sapiens chloride channel accessory 3, pseudogene (CLCA3P), non-coding RNA.	chr1	87099958	87121059
SNORA5C	0	0.85087	0.012723	NR_002991	Homo sapiens small nucleolar RNA, H/ACA box 5C (SNORA5C), small nucleolar RNA.	chr7	45144504	45144641
SNORD115-8	0	0.85087	0.012722	NR_003300	Homo sapiens small nucleolar RNA, C/D box 115-8 (SNORD115-8), small nucleolar RNA.	chr15	25429452	25429534
VENTXP1	2	0.2562	0.0066414	NR_001559	Homo sapiens VENT homeobox pseudogene 1 (VENTXP1), non-coding RNA.	chrX	26576453	26579169
SNORA7B	0	0.85087	0.012721	NR_002992	Homo sapiens small nucleolar RNA, H/ACA box 7B (SNORA7B), small nucleolar RNA.	chr3	129116052	129116191
SNORA35	0	0.85087	0.01272	NR_002993	Homo sapiens small nucleolar RNA, H/ACA box 35 (SNORA35), small nucleolar RNA.	chrX	113865258	113865386
SNORD115-9	1	0.54525	0.010572	NR_003301	Homo sapiens small nucleolar RNA, C/D box 115-9 (SNORD115-9), small nucleolar RNA.	chr15	25423887	25423966
SNORA76	0	0.85087	0.012719	NR_002995	Homo sapiens small nucleolar RNA, H/ACA box 76 (SNORA76), small nucleolar RNA.	chr17	62223698	62223831
SNORD115-10	0	0.85087	0.012718	NR_003302	Homo sapiens small nucleolar RNA, C/D box 115-10 (SNORD115-10), small nucleolar RNA.	chr15	25423887	25423966
SNORA80	0	0.85087	0.012717	NR_002996	Homo sapiens small nucleolar RNA, H/ACA box 80 (SNORA80), small nucleolar RNA.	chr21	33749495	33749631
SNORD115-11	0	0.85087	0.012716	NR_003303	Homo sapiens small nucleolar RNA, C/D box 115-11 (SNORD115-11), small nucleolar RNA.	chr15	25434560	25434642
ZNF542	0	0.85087	0.012714	NR_003127	Homo sapiens zinc finger protein 542 (ZNF542), transcript variant 4, non-coding RNA.	chr19	56879467	56891196
SNORD115-12	1	0.54525	0.010571	NR_003304	Homo sapiens small nucleolar RNA, C/D box 115-12 (SNORD115-12), small nucleolar RNA.	chr15	25423887	25423966
ADAM21P1	0	0.85087	0.012714	NR_003951	Homo sapiens ADAM metallopeptidase domain 21 pseudogene 1 (ADAM21P1), non-coding RNA.	chr14	70712469	70714518
MIR1178	0	0.85087	0.012712	NR_031589	Homo sapiens microRNA 1178 (MIR1178), microRNA.	chr12	120151438	120151529
SNORD115-13	0	0.85087	0.012711	NR_003305	Homo sapiens small nucleolar RNA, C/D box 115-13 (SNORD115-13), small nucleolar RNA.	chr15	25438467	25438549
CENPVP1	0	0.85087	0.012711	NR_033772	Homo sapiens centromere protein V pseudogene 1 (CENPVP1), non-coding RNA.	chrX	51424145	51425447
SNORD87	0	0.85087	0.01271	NR_002598	Homo sapiens small nucleolar RNA, C/D box 87 (SNORD87), small nucleolar RNA.	chr8	67834708	67834784
SNORA80B	0	0.85087	0.012709	NR_028374	Homo sapiens small nucleolar RNA, H/ACA box 80B (SNORA80B), small nucleolar RNA.	chr2	10586839	10586975
SNORD115-14	0	0.85087	0.012708	NR_003306	Homo sapiens small nucleolar RNA, C/D box 115-14 (SNORD115-14), small nucleolar RNA.	chr15	25440067	25440148
FTH1P3	1	0.54525	0.010571	NR_002201	Homo sapiens ferritin, heavy polypeptide 1 pseudogene 3 (FTH1P3), non-coding RNA.	chr2	27615489	27616443
PGM5P2	0	0.85087	0.012708	NR_002836	Homo sapiens phosphoglucomutase 5 pseudogene 2 (PGM5P2), non-coding RNA.	chr9	69080243	69147854
OR6W1P	2	0.2562	0.0066407	NR_002140	Homo sapiens olfactory receptor, family 6, subfamily W, member 1 pseudogene (OR6W1P), non-coding RNA.	chr7	142759380	142760882
LY6G6E	4	0.023303	0.0014424	NR_003673	Homo sapiens lymphocyte antigen 6 complex, locus G6E (pseudogene) (LY6G6E), transcript variant 2, non-coding RNA.	chr6	31680117	31681842
HSPA7	0	0.85087	0.012707	NR_024151	Homo sapiens heat shock 70kDa protein 7 (HSP70B) (HSPA7), non-coding RNA.	chr1	161575848	161578341
RPL23AP7	1	0.54525	0.01057	NR_024531	Homo sapiens ribosomal protein L23a pseudogene 7 (RPL23AP7), transcript variant 5, non-coding RNA.	chr2	114379302	114384715
AOC4P	0	0.85087	0.012706	NR_002773	Homo sapiens amine oxidase, copper containing 4, pseudogene (AOC4P), non-coding RNA.	chr17	41019161	41021234
LOC100132831	0	0.85087	0.012706	NR_027761	Homo sapiens A20-binding inhibitor of NF-kappaB activation 2 pseudogene (LOC100132831), non-coding RNA.	chrX	40690469	40692449
HNRNPA1P33	0	0.85087	0.012705	NR_003277	Homo sapiens heterogeneous nuclear ribonucleoprotein A1 pseudogene 33 (HNRNPA1P33), non-coding RNA.	chr10	47133294	47133836
OR2M1P	0	0.85087	0.012704	NR_002141	Homo sapiens olfactory receptor, family 2, subfamily M, member 1 pseudogene (OR2M1P), non-coding RNA.	chr1	248285437	248286082
RPL13AP17	3	0.089137	0.0032937	NR_003680	Homo sapiens ribosomal protein L13a pseudogene 17 (RPL13AP17), non-coding RNA.	chr7	77976558	77988770
RBMY3AP	0	0.85087	0.012703	NR_001573	Homo sapiens RNA binding motif protein, Y-linked, family 3, member A pseudogene (RBMY3AP), non-coding RNA.	chrY	9448329	9452762
MIR1227	0	0.85087	0.012703	NR_031596	Homo sapiens microRNA 1227 (MIR1227), microRNA.	chr19	2234060	2234148
DEFB109P1	0	0.85087	0.012702	NR_024044	Homo sapiens defensin, beta 109, pseudogene 1 (DEFB109P1), non-coding RNA.	chr8	12250792	12257874
PIN4P1	0	0.85087	0.012701	NR_003571	Homo sapiens protein (peptidylprolyl cis/trans isomerase) NIMA-interacting, 4 pseudogene 1 (PIN4P1), non-coding RNA.	chr15	44168023	44170369
SNORD115-15	0	0.85087	0.0127	NR_003307	Homo sapiens small nucleolar RNA, C/D box 115-15 (SNORD115-15), small nucleolar RNA.	chr15	25451408	25477615
BMS1P5	1	0.54525	0.010569	NR_003611	Homo sapiens BMS1 pseudogene 5 (BMS1P5), non-coding RNA.	chr10	46737612	46762892
MIR1229	0	0.85087	0.0127	NR_031598	Homo sapiens microRNA 1229 (MIR1229), microRNA.	chr5	179225277	179225346
GSTA7P	0	0.85087	0.012698	NR_033760	Homo sapiens glutathione S-transferase alpha 7, pseudogene (GSTA7P), non-coding RNA.	chr6	52604260	52609957
ANKRD20A9P	0	0.85087	0.012697	NR_027995	Homo sapiens ankyrin repeat domain 20 family, member A9, pseudogene (ANKRD20A9P), non-coding RNA.	chr13	19408542	19446109
MSX2P1	2	0.2562	0.00664	NR_002307	Homo sapiens msh homeobox 2 pseudogene 1 (MSX2P1), non-coding RNA.	chr17	56234319	56236480
RPL29P2	0	0.85087	0.012697	NR_002778	Homo sapiens ribosomal protein L29 pseudogene 2 (RPL29P2), non-coding RNA.	chr17	7657637	7658286
SNORD115-16	0	0.85087	0.012696	NR_003308	Homo sapiens small nucleolar RNA, C/D box 115-16 (SNORD115-16), small nucleolar RNA.	chr15	25444594	25444676
NUDT9P1	2	0.2562	0.0066394	NR_002779	Homo sapiens nudix (nucleoside diphosphate linked moiety X)-type motif 9 pseudogene 1 (NUDT9P1), non-coding RNA.	chr10	92911760	92912837
SNORD115-17	0	0.85087	0.012695	NR_003309	Homo sapiens small nucleolar RNA, C/D box 115-17 (SNORD115-17), small nucleolar RNA.	chr15	25446469	25446551
TPRXL	4	0.023303	0.0014421	NR_002223	Homo sapiens tetra-peptide repeat homeobox-like (TPRXL), non-coding RNA.	chr3	13978806	14107481
TSPY26P	4	0.023303	0.0014417	NR_002781	Homo sapiens testis specific protein, Y-linked 26, pseudogene (TSPY26P), non-coding RNA.	chr20	30776948	30778163
SNORD115-18	0	0.85087	0.012694	NR_003310	Homo sapiens small nucleolar RNA, C/D box 115-18 (SNORD115-18), small nucleolar RNA.	chr15	25446469	25446551
SNORD6	0	0.85087	0.012694	NR_003036	Homo sapiens small nucleolar RNA, C/D box 6 (SNORD6), small nucleolar RNA.	chr11	93464668	93464739
SNORD115-19	0	0.85087	0.012693	NR_003311	Homo sapiens small nucleolar RNA, C/D box 115-19 (SNORD115-19), small nucleolar RNA.	chr15	25446469	25446551
SNORD58A	0	0.85087	0.012692	NR_002571	Homo sapiens small nucleolar RNA, C/D box 58A (SNORD58A), small nucleolar RNA.	chr18	47017652	47017717
SNORD7	1	0.54525	0.010568	NR_003037	Homo sapiens small nucleolar RNA, C/D box 7 (SNORD7), small nucleolar RNA.	chr17	33900675	33900772
SNORD58B	0	0.85087	0.012692	NR_002572	Homo sapiens small nucleolar RNA, C/D box 58B (SNORD58B), small nucleolar RNA.	chr18	47018033	47018099
SMEK3P	2	0.2562	0.0066387	NR_002784	Homo sapiens SMEK homolog 3, suppressor of mek1 (Dictyostelium) pseudogene (SMEK3P), non-coding RNA.	chrX	27478327	27481458
LOC220729	0	0.85087	0.012691	NR_003266	Homo sapiens succinate dehydrogenase complex, subunit A, flavoprotein (Fp) pseudogene (LOC220729), non-coding RNA.	chr3	197340897	197354752
SNORD115-20	0	0.85087	0.01269	NR_003312	Homo sapiens small nucleolar RNA, C/D box 115-20 (SNORD115-20), small nucleolar RNA.	chr15	25451408	25451490
SNORD115-21	0	0.85087	0.012689	NR_003313	Homo sapiens small nucleolar RNA, C/D box 115-21 (SNORD115-21), small nucleolar RNA.	chr15	25451408	25477615
BASP1P1	0	0.85087	0.012689	NR_033774	Homo sapiens brain abundant, membrane attached signal protein 1 pseudogene 1 (BASP1P1), non-coding RNA.	chr13	23471168	23472320
CIDECP	1	0.54525	0.010567	NR_002786	Homo sapiens cell death-inducing DFFA-like effector c pseudogene (CIDECP), non-coding RNA.	chr3	10059236	10067820
SNORD114-10	0	0.85087	0.012688	NR_003203	Homo sapiens small nucleolar RNA, C/D box 114-10 (SNORD114-10), small nucleolar RNA.	chr14	101433388	101433459
SNORD115-22	0	0.85087	0.012687	NR_003314	Homo sapiens small nucleolar RNA, C/D box 115-22 (SNORD115-22), small nucleolar RNA.	chr15	25455064	25455146
SNORD114-11	0	0.85087	0.012686	NR_003204	Homo sapiens small nucleolar RNA, C/D box 114-11 (SNORD114-11), small nucleolar RNA.	chr14	101434447	101434521
SNORD115-23	0	0.85087	0.012686	NR_003315	Homo sapiens small nucleolar RNA, C/D box 115-23 (SNORD115-23), small nucleolar RNA.	chr15	25456942	25457024
SNORD102	0	0.85087	0.012685	NR_002574	Homo sapiens small nucleolar RNA, C/D box 102 (SNORD102), small nucleolar RNA.	chr13	27829200	27829272
SNORD114-12	0	0.85087	0.012684	NR_003205	Homo sapiens small nucleolar RNA, C/D box 114-12 (SNORD114-12), small nucleolar RNA.	chr14	101435284	101435358
SNORD114-13	0	0.85087	0.012683	NR_003206	Homo sapiens small nucleolar RNA, C/D box 114-13 (SNORD114-13), small nucleolar RNA.	chr14	101436215	101436288
SNORD114-14	0	0.85087	0.012682	NR_003207	Homo sapiens small nucleolar RNA, C/D box 114-14 (SNORD114-14), small nucleolar RNA.	chr14	101438439	101438513
SNORD116-1	1	0.54525	0.010567	NR_003316	Homo sapiens small nucleolar RNA, C/D box 116-1 (SNORD116-1), small nucleolar RNA.	chr15	25296622	25296719
SNORA27	0	0.85087	0.012681	NR_002575	Homo sapiens small nucleolar RNA, H/ACA box 27 (SNORA27), small nucleolar RNA.	chr13	27829537	27829663
SNORD114-15	0	0.85087	0.012681	NR_003208	Homo sapiens small nucleolar RNA, C/D box 114-15 (SNORD114-15), small nucleolar RNA.	chr14	101439006	101439077
SNORD116-2	0	0.85087	0.01268	NR_003317	Homo sapiens small nucleolar RNA, C/D box 116-2 (SNORD116-2), small nucleolar RNA.	chr15	25299355	25299452
SNORD114-16	0	0.85087	0.012679	NR_003209	Homo sapiens small nucleolar RNA, C/D box 114-16 (SNORD114-16), small nucleolar RNA.	chr14	101439931	101440000
SNORD116-3	0	0.85087	0.012678	NR_003318	Homo sapiens small nucleolar RNA, C/D box 116-3 (SNORD116-3), small nucleolar RNA.	chr15	25302005	25302102
SNORD114-17	0	0.85087	0.012677	NR_003210	Homo sapiens small nucleolar RNA, C/D box 114-17 (SNORD114-17), small nucleolar RNA.	chr14	101441142	101441216
GUSBP3	2	0.2562	0.006638	NR_027386	Homo sapiens glucuronidase, beta pseudogene 3 (GUSBP3), non-coding RNA.	chr5	68935289	69006354
SNORD116-4	0	0.85087	0.012676	NR_003319	Homo sapiens small nucleolar RNA, C/D box 116-4 (SNORD116-4), small nucleolar RNA.	chr15	25304683	25304781
TREML5P	0	0.85087	0.012675	NR_002794	Homo sapiens triggering receptor expressed on myeloid cells-like 5, pseudogene (TREML5P), non-coding RNA.	chr6	41217114	41217327
SNORD114-18	0	0.85087	0.012675	NR_003211	Homo sapiens small nucleolar RNA, C/D box 114-18 (SNORD114-18), small nucleolar RNA.	chr14	101442161	101442232
SNORD116-5	0	0.85087	0.012673	NR_003320	Homo sapiens small nucleolar RNA, C/D box 116-5 (SNORD116-5), small nucleolar RNA.	chr15	25307478	25307575
SNORD114-19	0	0.85087	0.012672	NR_003212	Homo sapiens small nucleolar RNA, C/D box 114-19 (SNORD114-19), small nucleolar RNA.	chr14	101442813	101442887
SNORD116-6	0	0.85087	0.012671	NR_003321	Homo sapiens small nucleolar RNA, C/D box 116-6 (SNORD116-6), small nucleolar RNA.	chr15	25310171	25310269
SNORD114-20	0	0.85087	0.01267	NR_003213	Homo sapiens small nucleolar RNA, C/D box 114-20 (SNORD114-20), small nucleolar RNA.	chr14	101447340	101447411
SNORD116-7	0	0.85087	0.01267	NR_003322	Homo sapiens small nucleolar RNA, C/D box 116-7 (SNORD116-7), small nucleolar RNA.	chr15	25307478	25307575
SBDSP1	0	0.85087	0.012669	NR_001588	Homo sapiens Shwachman-Bodian-Diamond syndrome pseudogene 1 (SBDSP1), transcript variant 3, non-coding RNA.	chr7	72299951	72304586
SNORD114-21	0	0.85087	0.012668	NR_003214	Homo sapiens small nucleolar RNA, C/D box 114-21 (SNORD114-21), small nucleolar RNA.	chr14	101448311	101448382
SNORD116-8	1	0.54525	0.010566	NR_003323	Homo sapiens small nucleolar RNA, C/D box 116-8 (SNORD116-8), small nucleolar RNA.	chr15	25315577	25315674
LOC100335030	0	0.85087	0.012667	NR_033267	Homo sapiens FGFR1 oncogene partner 2 pseudogene (LOC100335030), non-coding RNA.	chr12	49782956	49786116
SNORD94	0	0.85087	0.012667	NR_004378	Homo sapiens small nucleolar RNA, C/D box 94 (SNORD94), small nucleolar RNA.	chr2	86362992	86363129
SNORD114-22	0	0.85087	0.012666	NR_003215	Homo sapiens small nucleolar RNA, C/D box 114-22 (SNORD114-22), small nucleolar RNA.	chr14	101449262	101449333
SNORD116-9	0	0.85087	0.012665	NR_003324	Homo sapiens small nucleolar RNA, C/D box 116-9 (SNORD116-9), small nucleolar RNA.	chr15	25302005	25302102
DPRXP4	0	0.85087	0.012664	NR_002221	Homo sapiens divergent-paired related homeobox pseudogene 4 (DPRXP4), non-coding RNA.	chr17	29302352	29303017
SNORD96B	0	0.85087	0.012664	NR_004379	Homo sapiens small nucleolar RNA, C/D box 96B (SNORD96B), small nucleolar RNA.	chrX	109468216	109468288
SNORD114-23	0	0.85087	0.012663	NR_003216	Homo sapiens small nucleolar RNA, C/D box 114-23 (SNORD114-23), small nucleolar RNA.	chr14	101450212	101450283
SNORA36B	0	0.85087	0.012662	NR_002994	Homo sapiens small nucleolar RNA, H/ACA box 36B (SNORA36B), small nucleolar RNA.	chr1	220373887	220374018
SNORD116-10	0	0.85087	0.012661	NR_003325	Homo sapiens small nucleolar RNA, C/D box 116-10 (SNORD116-10), small nucleolar RNA.	chr15	25319259	25319363
RPL23AP82	1	0.54525	0.010565	NR_026981	Homo sapiens ribosomal protein L23a pseudogene 82 (RPL23AP82), transcript variant 1, non-coding RNA.	chr22	51195513	51238065
SNORD104	0	0.85087	0.012661	NR_004380	Homo sapiens small nucleolar RNA, C/D box 104 (SNORD104), small nucleolar RNA.	chr17	62223437	62223517
SNORD114-24	0	0.85087	0.01266	NR_003217	Homo sapiens small nucleolar RNA, C/D box 114-24 (SNORD114-24), small nucleolar RNA.	chr14	101451113	101451184
SNORD8	0	0.85087	0.012659	NR_002916	Homo sapiens small nucleolar RNA, C/D box 8 (SNORD8), small nucleolar RNA.	chr14	21865451	21865560
SNORD105	0	0.85087	0.012659	NR_004381	Homo sapiens small nucleolar RNA, C/D box 105 (SNORD105), small nucleolar RNA.	chr19	10218326	10218411
SNORD114-25	0	0.85087	0.012658	NR_003218	Homo sapiens small nucleolar RNA, C/D box 114-25 (SNORD114-25), small nucleolar RNA.	chr14	101452393	101452464
SNAR-A1	0	0.85087	0.012657	NR_004435	Homo sapiens small ILF3/NF90-associated RNA A1 (SNAR-A1), small nuclear RNA.	chr19	48421685	48421807
SNORD114-26	0	0.85087	0.012656	NR_003219	Homo sapiens small nucleolar RNA, C/D box 114-26 (SNORD114-26), small nucleolar RNA.	chr14	101453382	101453453
SNORD10	0	0.85087	0.012656	NR_002604	Homo sapiens small nucleolar RNA, C/D box 10 (SNORD10), small nucleolar RNA.	chr17	7480128	7480276
SNAR-G1	0	0.85087	0.012655	NR_004383	Homo sapiens small ILF3/NF90-associated RNA G1 (SNAR-G1), small nuclear RNA.	chr19	49540276	49540404
SNAR-A2	0	0.85087	0.012654	NR_004436	Homo sapiens small ILF3/NF90-associated RNA A2 (SNAR-A2), small nuclear RNA.	chr19	48421685	48421807
SNORD114-27	0	0.85087	0.012653	NR_003220	Homo sapiens small nucleolar RNA, C/D box 114-27 (SNORD114-27), small nucleolar RNA.	chr14	101454497	101454566
PA2G4P4	0	0.85087	0.012653	NR_003284	Homo sapiens proliferation-associated 2G4 pseudogene 4 (PA2G4P4), non-coding RNA.	chr3	156527059	156529810
MIR1293	0	0.85087	0.012652	NR_031625	Homo sapiens microRNA 1293 (MIR1293), microRNA.	chr12	50627924	50627995
SCARNA1	0	0.85087	0.012651	NR_002997	Homo sapiens small Cajal body-specific RNA 1 (SCARNA1), guide RNA.	chr1	28160911	28161077
SNAR-F	0	0.85087	0.012651	NR_004384	Homo sapiens small ILF3/NF90-associated RNA F (SNAR-F), small nuclear RNA.	chr19	51108219	51108342
SNAR-A12	0	0.85087	0.01265	NR_004437	Homo sapiens small ILF3/NF90-associated RNA A12 (SNAR-A12), small nuclear RNA.	chr19	48410934	48411056
SCARNA18	0	0.85087	0.012649	NR_003139	Homo sapiens small Cajal body-specific RNA 18 (SCARNA18), guide RNA.	chr5	82360022	82360156
SNORD114-28	0	0.85087	0.012648	NR_003221	Homo sapiens small nucleolar RNA, C/D box 114-28 (SNORD114-28), small nucleolar RNA.	chr14	101455466	101455537
OR2L1P	0	0.85087	0.012648	NR_002145	Homo sapiens olfactory receptor, family 2, subfamily L, member 1 pseudogene (OR2L1P), non-coding RNA.	chr1	248153568	248154493
XRCC6P5	1	0.54525	0.010564	NR_024608	Homo sapiens X-ray repair complementing defective repair in Chinese hamster cells 6 pseudogene 5 (XRCC6P5), non-coding RNA.	chrX	98716599	99194841
ARGFXP2	0	0.85087	0.012647	NR_002222	Homo sapiens arginine-fifty homeobox pseudogene 2 (ARGFXP2), non-coding RNA.	chr17	30477386	30478590
SNORA25	0	0.85087	0.012646	NR_003028	Homo sapiens small nucleolar RNA, H/ACA box 25 (SNORA25), small nucleolar RNA.	chr11	93463680	93463812
SNORD117	0	0.85087	0.012645	NR_003140	Homo sapiens small nucleolar RNA, C/D box 117 (SNORD117), small nucleolar RNA.	chr6	31504150	31504226
SNORD114-29	0	0.85087	0.012644	NR_003222	Homo sapiens small nucleolar RNA, C/D box 114-29 (SNORD114-29), small nucleolar RNA.	chr14	101456427	101456496
BTF3P11	2	0.2562	0.0066374	NR_026983	Homo sapiens basic transcription factor 3 pseudogene 11 (BTF3P11), non-coding RNA.	chr13	77502584	77503224
SNORD54	0	0.85087	0.012643	NR_002437	Homo sapiens small nucleolar RNA, C/D box 54 (SNORD54), small nucleolar RNA.	chr8	56986397	56986460
SNORA21	0	0.85087	0.012642	NR_002576	Homo sapiens small nucleolar RNA, H/ACA box 21 (SNORA21), small nucleolar RNA.	chr17	37009115	37009248
SNORD9	0	0.85087	0.012642	NR_003029	Homo sapiens small nucleolar RNA, C/D box 9 (SNORD9), small nucleolar RNA.	chr14	21860309	21860412
SNORD114-30	0	0.85087	0.012641	NR_003223	Homo sapiens small nucleolar RNA, C/D box 114-30 (SNORD114-30), small nucleolar RNA.	chr14	101458255	101458326
SNORD65	0	0.85087	0.01264	NR_003054	Homo sapiens small nucleolar RNA, C/D box 65 (SNORD65), small nucleolar RNA.	chr17	16344539	16344612
SNORD114-31	0	0.85087	0.01264	NR_003224	Homo sapiens small nucleolar RNA, C/D box 114-31 (SNORD114-31), small nucleolar RNA.	chr14	101459572	101459646
SCARNA14	0	0.85087	0.012639	NR_004388	Homo sapiens small Cajal body-specific RNA 14 (SCARNA14), guide RNA.	chr15	66639543	66639680
ZNF658B	0	0.85087	0.012638	NR_027861	Homo sapiens zinc finger protein 658B, pseudogene (ZNF658B), non-coding RNA.	chr9	39443817	39447188
BPIFA4P	2	0.2562	0.0066367	NR_026760	Homo sapiens BPI fold containing family A, member 4, pseudogene (BPIFA4P), non-coding RNA.	chr20	31781410	31798268
SNORA16B	0	0.85087	0.012637	NR_004389	Homo sapiens small nucleolar RNA, H/ACA box 16B (SNORA16B), small nucleolar RNA.	chr1	212526159	212526292
SNORD67	0	0.85087	0.012637	NR_003056	Homo sapiens small nucleolar RNA, C/D box 67 (SNORD67), small nucleolar RNA.	chr11	46783938	46784049
ANP32AP1	0	0.85087	0.012636	NR_003144	Homo sapiens acidic (leucine-rich) nuclear phosphoprotein 32 family, member A pseudogene 1 (ANP32AP1), non-coding RNA.	chr15	35529526	35530264
SNRPD2P2	0	0.85087	0.012635	NR_033826	Homo sapiens small nuclear ribonucleoprotein D2 pseudogene 2 (SNRPD2P2), non-coding RNA.	chr1	231611509	231612271
ZFAT-AS1	0	0.85087	0.012634	NR_002438	Homo sapiens ZFAT antisense RNA 1 (ZFAT-AS1), antisense RNA.	chr8	135610313	135612932
SNORA57	0	0.85087	0.012634	NR_004390	Homo sapiens small nucleolar RNA, H/ACA box 57 (SNORA57), small nucleolar RNA.	chr11	62432893	62433042
SNORD69	0	0.85087	0.012633	NR_003057	Homo sapiens small nucleolar RNA, C/D box 69 (SNORD69), small nucleolar RNA.	chr3	52726751	52726828
SNORD70	0	0.85087	0.012632	NR_003058	Homo sapiens small nucleolar RNA, C/D box 70 (SNORD70), small nucleolar RNA.	chr2	203141153	203141241
ANKRD20A8P	2	0.2562	0.006636	NR_003366	Homo sapiens ankyrin repeat domain 20 family, member A8, pseudogene (ANKRD20A8P), non-coding RNA.	chr2	95426672	95522820
SNORD71	1	0.54525	0.010563	NR_003059	Homo sapiens small nucleolar RNA, C/D box 71 (SNORD71), small nucleolar RNA.	chr16	71792304	71792390
LOC643486	0	0.85087	0.01263	NR_003539	Homo sapiens bromodomain, testis-specific pseudogene (LOC643486), non-coding RNA.	chrX	95592084	95592901
RNY4	0	0.85087	0.012629	NR_004393	Homo sapiens RNA, Ro-associated Y4 (RNY4), Y RNA.	chr6	80451635	80451669
MYADML	3	0.089137	0.0032932	NR_003143	Homo sapiens myeloid-associated differentiation marker-like (pseudogene) (MYADML), non-coding RNA.	chr2	33951127	33953284
SNORD107	1	0.54525	0.010563	NR_001293	Homo sapiens small nucleolar RNA, C/D box 107 (SNORD107), small nucleolar RNA.	chr15	25227140	25227215
GUCY2EP	0	0.85087	0.012628	NR_024042	Homo sapiens guanylate cyclase 2E, pseudogene (GUCY2EP), non-coding RNA.	chr11	76391209	76432833
LOC606724	0	0.85087	0.012627	NR_002454	Homo sapiens coronin, actin binding protein, 1A pseudogene (LOC606724), non-coding RNA.	chr16	29460665	29461236
SCARNA3	0	0.85087	0.012626	NR_002998	Homo sapiens small Cajal body-specific RNA 3 (SCARNA3), guide RNA.	chr1	175937532	175937676
SNORD1A	0	0.85087	0.012626	NR_004395	Homo sapiens small nucleolar RNA, C/D box 1A (SNORD1A), small nucleolar RNA.	chr17	74557714	74557788
SNORD64	0	0.85087	0.012625	NR_001294	Homo sapiens small nucleolar RNA, C/D box 64 (SNORD64), small nucleolar RNA.	chr15	25230246	25230313
ESPNP	0	0.85087	0.012624	NR_026567	Homo sapiens espin pseudogene (ESPNP), non-coding RNA.	chr1	17017712	17046652
SCARNA20	0	0.85087	0.012624	NR_002999	Homo sapiens small Cajal body-specific RNA 20 (SCARNA20), guide RNA.	chr17	58308876	58309006
SNORD1B	0	0.85087	0.012623	NR_004396	Homo sapiens small nucleolar RNA, C/D box 1B (SNORD1B), small nucleolar RNA.	chr17	74557189	74557275
SNORD109A	0	0.85087	0.012622	NR_001295	Homo sapiens small nucleolar RNA, C/D box 109A (SNORD109A), small nucleolar RNA.	chr15	25287120	25287187
SEC14L1P1	0	0.85087	0.012621	NR_026952	Homo sapiens SEC14-like 1 pseudogene 1 (SEC14L1P1), non-coding RNA.	chr11	43918852	43921424
SCARNA21	0	0.85087	0.012621	NR_003000	Homo sapiens small Cajal body-specific RNA 21 (SCARNA21), guide RNA.	chr17	7809440	7809578
SNORD1C	0	0.85087	0.01262	NR_004397	Homo sapiens small nucleolar RNA, C/D box 1C (SNORD1C), small nucleolar RNA.	chr17	74554873	74554951
SNAR-A3	0	0.85087	0.012619	NR_024214	Homo sapiens small ILF3/NF90-associated RNA A3 (SNAR-A3), small nuclear RNA.	chr19	48427035	48427156
SNORD82	0	0.85087	0.012618	NR_004398	Homo sapiens small nucleolar RNA, C/D box 82 (SNORD82), small nucleolar RNA.	chr2	232325078	232325153
SNAR-A4	0	0.85087	0.012618	NR_024215	Homo sapiens small ILF3/NF90-associated RNA A4 (SNAR-A4), small nuclear RNA.	chr19	48427035	48427156
SNORD36A	0	0.85087	0.012617	NR_002448	Homo sapiens small nucleolar RNA, C/D box 36A (SNORD36A), small nucleolar RNA.	chr9	136217310	136217382
SCARNA13	0	0.85087	0.012616	NR_003002	Homo sapiens small Cajal body-specific RNA 13 (SCARNA13), guide RNA.	chr14	95999691	95999966
SNORD86	0	0.85087	0.012616	NR_004399	Homo sapiens small nucleolar RNA, C/D box 86 (SNORD86), small nucleolar RNA.	chr20	2636742	2636828
MIR1243	0	0.85087	0.012615	NR_031641	Homo sapiens microRNA 1243 (MIR1243), microRNA.	chr4	114028018	114028111
SNORD115-25	0	0.85087	0.012614	NR_003342	Homo sapiens small nucleolar RNA, C/D box 115-25 (SNORD115-25), small nucleolar RNA.	chr15	25460687	25460769
SNAR-A13	0	0.85087	0.012613	NR_024216	Homo sapiens small ILF3/NF90-associated RNA A13 (SNAR-A13), small nuclear RNA.	chr19	48448178	48448300
SNORD115-26	0	0.85087	0.012612	NR_003343	Homo sapiens small nucleolar RNA, C/D box 115-26 (SNORD115-26), small nucleolar RNA.	chr15	25463763	25463845
SNAR-C2	0	0.85087	0.012611	NR_024217	Homo sapiens small ILF3/NF90-associated RNA C2 (SNAR-C2), small nuclear RNA.	chr19	48458938	48459058
ST7-AS1	0	0.85087	0.01261	NR_002330	Homo sapiens ST7 antisense RNA 1 (ST7-AS1), antisense RNA.	chr7	116592500	116594388
SCARNA22	0	0.85087	0.01261	NR_003004	Homo sapiens small Cajal body-specific RNA 22 (SCARNA22), guide RNA.	chr4	1976362	1976487
SNORD115-29	0	0.85087	0.012609	NR_003344	Homo sapiens small nucleolar RNA, C/D box 115-29 (SNORD115-29), small nucleolar RNA.	chr15	25434560	25434642
SNAR-C4	0	0.85087	0.012608	NR_024218	Homo sapiens small ILF3/NF90-associated RNA C4 (SNAR-C4), small nuclear RNA.	chr19	48442797	48442917
SCARNA4	0	0.85087	0.012608	NR_003005	Homo sapiens small Cajal body-specific RNA 4 (SCARNA4), guide RNA.	chr1	155895748	155895877
SNAR-C5	0	0.85087	0.012607	NR_024219	Homo sapiens small ILF3/NF90-associated RNA C5 (SNAR-C5), small nuclear RNA.	chr19	48416307	48416427
SCARNA2	0	0.85087	0.012606	NR_003023	Homo sapiens small Cajal body-specific RNA 2 (SCARNA2), guide RNA.	chr1	109642814	109643234
SNORD97	0	0.85087	0.012605	NR_004403	Homo sapiens small nucleolar RNA, C/D box 97 (SNORD97), small nucleolar RNA.	chr11	10823013	10823155
LOC730668	0	0.85087	0.012605	NR_027240	Homo sapiens dynein heavy chain -like pseudogene (LOC730668), non-coding RNA.	chr22	46402495	46406657
RNU12	0	0.85087	0.012604	NR_029422	Homo sapiens RNA, U12 small nuclear (RNU12), small nuclear RNA.	chr22	43011250	43011399
SNORD115-30	0	0.85087	0.012603	NR_003345	Homo sapiens small nucleolar RNA, C/D box 115-30 (SNORD115-30), small nucleolar RNA.	chr15	25470349	25470431
SNAR-C1	0	0.85087	0.012602	NR_024220	Homo sapiens small ILF3/NF90-associated RNA C1 (SNAR-C1), small nuclear RNA.	chr19	48416307	48416427
SCARNA23	0	0.85087	0.012602	NR_003007	Homo sapiens small Cajal body-specific RNA 23 (SCARNA23), guide RNA.	chrX	24762557	24762687
SNORD115-31	0	0.85087	0.012601	NR_003346	Homo sapiens small nucleolar RNA, C/D box 115-31 (SNORD115-31), small nucleolar RNA.	chr15	25472255	25472337
SNAR-C3	0	0.85087	0.0126	NR_024221	Homo sapiens small ILF3/NF90-associated RNA C3 (SNAR-C3), small nuclear RNA.	chr19	48453552	48453671
SNORD115-32	0	0.85087	0.0126	NR_003347	Homo sapiens small nucleolar RNA, C/D box 115-32 (SNORD115-32), small nucleolar RNA.	chr15	25474113	25474195
PCDHB17	0	0.85087	0.012599	NR_001280	Homo sapiens protocadherin beta 17 pseudogene (PCDHB17), non-coding RNA.	chr5	140535579	140537990
SNORD115-33	0	0.85087	0.012598	NR_003348	Homo sapiens small nucleolar RNA, C/D box 115-33 (SNORD115-33), small nucleolar RNA.	chr15	25475984	25476066
ANKRD36BP1	2	0.2562	0.0066354	NR_026844	Homo sapiens ankyrin repeat domain 36B pseudogene 1 (ANKRD36BP1), non-coding RNA.	chr1	168214818	168216668
PCDHB18	1	0.54525	0.010562	NR_001281	Homo sapiens protocadherin beta 18 pseudogene (PCDHB18), non-coding RNA.	chr5	140613937	140617101
SCARNA15	0	0.85087	0.012597	NR_003011	Homo sapiens small Cajal body-specific RNA 15 (SCARNA15), guide RNA.	chr15	83424696	83424823
HNRNPA1P10	0	0.85087	0.012596	NR_002944	Homo sapiens heterogeneous nuclear ribonucleoprotein A1 pseudogene 10 (HNRNPA1P10), non-coding RNA.	chr12	54674532	54678663
SNORD115-34	0	0.85087	0.012595	NR_003349	Homo sapiens small nucleolar RNA, C/D box 115-34 (SNORD115-34), small nucleolar RNA.	chr15	25477533	25477615
LOC100129534	2	0.2562	0.0066347	NR_024489	Homo sapiens small nuclear ribonucleoprotein polypeptide N pseudogene (LOC100129534), non-coding RNA.	chr1	2281852	2284100
SCARNA11	0	0.85087	0.012594	NR_003012	Homo sapiens small Cajal body-specific RNA 11 (SCARNA11), guide RNA.	chr12	6690638	6690775
SNORD115-35	0	0.85087	0.012594	NR_003350	Homo sapiens small nucleolar RNA, C/D box 115-35 (SNORD115-35), small nucleolar RNA.	chr15	25479393	25479475
SCARNA16	0	0.85087	0.012593	NR_003013	Homo sapiens small Cajal body-specific RNA 16 (SCARNA16), guide RNA.	chr17	75085388	75085575
SNORD115-36	0	0.85087	0.012592	NR_003351	Homo sapiens small nucleolar RNA, C/D box 115-36 (SNORD115-36), small nucleolar RNA.	chr15	25494344	25494426
SNORA47	1	0.54525	0.010561	NR_003014	Homo sapiens small nucleolar RNA, H/ACA box 47 (SNORA47), small nucleolar RNA.	chr5	76376258	76376396
SNORD115-37	0	0.85087	0.012592	NR_003352	Homo sapiens small nucleolar RNA, C/D box 115-37 (SNORD115-37), small nucleolar RNA.	chr15	25483132	25483214
FAM86B3P	2	0.2562	0.006634	NR_024361	Homo sapiens family with sequence similarity 86, member B3, pseudogene (FAM86B3P), transcript variant 2, non-coding RNA.	chr8	8086091	8102387
SNORA53	0	0.85087	0.012591	NR_003015	Homo sapiens small nucleolar RNA, H/ACA box 53 (SNORA53), small nucleolar RNA.	chr12	98993412	98993662
ALOX12P2	0	0.85087	0.01259	NR_002710	Homo sapiens arachidonate 12-lipoxygenase pseudogene 2 (ALOX12P2), non-coding RNA.	chr17	6756894	6803668
SNORD115-38	0	0.85087	0.012589	NR_003353	Homo sapiens small nucleolar RNA, C/D box 115-38 (SNORD115-38), small nucleolar RNA.	chr15	25484984	25485066
SNORD115-39	0	0.85087	0.012589	NR_003354	Homo sapiens small nucleolar RNA, C/D box 115-39 (SNORD115-39), small nucleolar RNA.	chr15	25486892	25486974
SLED1	0	0.85087	0.012588	NR_003542	Homo sapiens proteoglycan 3 pseudogene (SLED1), non-coding RNA.	chr4	185719450	185720200
SNORD115-40	0	0.85087	0.012587	NR_003355	Homo sapiens small nucleolar RNA, C/D box 115-40 (SNORD115-40), small nucleolar RNA.	chr15	25488760	25488842
VENTXP7	0	0.85087	0.012587	NR_002311	Homo sapiens VENT homeobox pseudogene 7 (VENTXP7), non-coding RNA.	chr3	21447217	21448177
GEMIN8P4	0	0.85087	0.012586	NR_002830	Homo sapiens gem (nuclear organelle) associated protein 8 pseudogene 4 (GEMIN8P4), non-coding RNA.	chr1	90458823	90460525
OR3A4P	0	0.85087	0.012585	NR_024128	Homo sapiens olfactory receptor, family 3, subfamily A, member 4 pseudogene (OR3A4P), non-coding RNA.	chr17	3213538	3214740
LOC93432	1	0.54525	0.01056	NR_003715	Homo sapiens maltase-glucoamylase (alpha-glucosidase) pseudogene (LOC93432), non-coding RNA.	chr7	141811548	141843783
PFN1P2	1	0.54525	0.010559	NR_003242	Homo sapiens profilin 1 pseudogene 2 (PFN1P2), non-coding RNA.	chr1	144610814	144612719
SNORD115-41	0	0.85087	0.012584	NR_003356	Homo sapiens small nucleolar RNA, C/D box 115-41 (SNORD115-41), small nucleolar RNA.	chr15	25490624	25490706
LOC729080	0	0.85087	0.012584	NR_033244	Homo sapiens glycine cleavage system protein H (aminomethyl carrier) pseudogene (LOC729080), non-coding RNA.	chr5	141275190	141276260
RPL13AP20	0	0.85087	0.012583	NR_003932	Homo sapiens ribosomal protein L13a pseudogene 20 (RPL13AP20), non-coding RNA.	chr12	13028410	13029070
ANXA2P2	5	0.0046242	0.00059971	NR_003573	Homo sapiens annexin A2 pseudogene 2 (ANXA2P2), non-coding RNA.	chr9	33624222	33625532
CDC14C	1	0.54525	0.010559	NR_003595	Homo sapiens cell division cycle 14C (CDC14C), non-coding RNA.	chr7	48964156	48967049
SNORD115-42	0	0.85087	0.012582	NR_003357	Homo sapiens small nucleolar RNA, C/D box 115-42 (SNORD115-42), small nucleolar RNA.	chr15	25492491	25492573
MIR548G	0	0.85087	0.012581	NR_031662	Homo sapiens microRNA 548g (MIR548G), microRNA.	chr3	99273152	99717059
SNORD115-43	0	0.85087	0.012581	NR_003358	Homo sapiens small nucleolar RNA, C/D box 115-43 (SNORD115-43), small nucleolar RNA.	chr15	25434560	25434642
GSTTP2	0	0.85087	0.01258	NR_003082	Homo sapiens glutathione S-transferase theta pseudogene 2 (GSTTP2), non-coding RNA.	chr22	24385937	24401899
SNORD115-44	0	0.85087	0.012579	NR_003359	Homo sapiens small nucleolar RNA, C/D box 115-44 (SNORD115-44), small nucleolar RNA.	chr15	25496005	25496087
LOC641746	0	0.85087	0.012579	NR_033245	Homo sapiens glycine cleavage system protein H (aminomethyl carrier) pseudogene (LOC641746), non-coding RNA.	chr7	64042987	64044129
DUSP5P1	2	0.2562	0.0066334	NR_002834	Homo sapiens dual specificity phosphatase 5 pseudogene 1 (DUSP5P1), non-coding RNA.	chr1	228780656	228788159
CROCCP3	4	0.023303	0.0014414	NR_023386	Homo sapiens ciliary rootlet coiled-coil, rootletin pseudogene 3 (CROCCP3), non-coding RNA.	chr1	16793930	16819196
MIR559	0	0.85087	0.012578	NR_030286	Homo sapiens microRNA 559 (MIR559), microRNA.	chr2	47604813	47604909
EIF3IP1	1	0.54525	0.010558	NR_003024	Homo sapiens eukaryotic translation initiation factor 3, subunit I pseudogene 1 (EIF3IP1), non-coding RNA.	chr7	109599283	109600270
ANXA2P3	3	0.089137	0.0032927	NR_001446	Homo sapiens annexin A2 pseudogene 3 (ANXA2P3), non-coding RNA.	chr10	66585284	66586634
TOP1P1	0	0.85087	0.012576	NR_002719	Homo sapiens topoisomerase (DNA) I pseudogene 1 (TOP1P1), non-coding RNA.	chr1	171308034	171310463
GTF2IRD1P1	0	0.85087	0.012576	NR_003934	Homo sapiens GTF2I repeat domain containing 1 pseusogene 1 (GTF2IRD1P1), non-coding RNA.	chr7	66274979	66309813
LOC644936	0	0.85087	0.012575	NR_004845	Homo sapiens actin, beta pseudogene (LOC644936), non-coding RNA.	chr5	79594916	79596297
SNORD116-29	0	0.85087	0.012574	NR_003360	Homo sapiens small nucleolar RNA, C/D box 116-29 (SNORD116-29), small nucleolar RNA.	chr15	25351666	25351751
HILS1	2	0.2562	0.0066327	NR_024192	Homo sapiens histone linker H1 domain, spermatid-specific 1, pseudogene (HILS1), transcript variant 2, non-coding RNA.	chr17	48248788	48249837
MIR568	0	0.85087	0.012574	NR_030293	Homo sapiens microRNA 568 (MIR568), microRNA.	chr3	114035321	114035416
SNORD116-28	0	0.85087	0.012573	NR_003361	Homo sapiens small nucleolar RNA, C/D box 116-28 (SNORD116-28), small nucleolar RNA.	chr15	25349787	25349880
IGBP1P1	0	0.85087	0.012572	NR_002937	Homo sapiens immunoglobulin (CD79A) binding protein 1 pseudogene 1 (IGBP1P1), non-coding RNA.	chr14	35409127	35409702
SNORD115-48	0	0.85087	0.012571	NR_003362	Homo sapiens small nucleolar RNA, C/D box 115-48 (SNORD115-48), small nucleolar RNA.	chr15	25514929	25515005
ST13P4	0	0.85087	0.012571	NR_002183	Homo sapiens suppression of tumorigenicity 13 (colon carcinoma) (Hsp70 interacting protein) pseudogene 4 (ST13P4), non-coding RNA.	chr13	50746153	50747751
FKBP9L	1	0.54525	0.010557	NR_027340	Homo sapiens FK506 binding protein 9-like (FKBP9L), transcript variant 2, non-coding RNA.	chr7	55748766	55755725
LOC644669	0	0.85087	0.01257	NR_027417	Homo sapiens ankyrin repeat domain 30B pseudogene (LOC644669), non-coding RNA.	chr18	15313554	15325918
SNORD29	0	0.85087	0.012569	NR_002559	Homo sapiens small nucleolar RNA, C/D box 29 (SNORD29), small nucleolar RNA.	chr11	62621375	62621440
SNORA62	0	0.85087	0.012568	NR_002324	Homo sapiens small nucleolar RNA, H/ACA box 62 (SNORA62), small nucleolar RNA.	chr3	39452544	39452698
MIR548H4	0	0.85087	0.012568	NR_031680	Homo sapiens microRNA 548h-4 (MIR548H4), microRNA.	chr15	69116302	69489862
SNORD31	0	0.85087	0.012567	NR_002560	Homo sapiens small nucleolar RNA, C/D box 31 (SNORD31), small nucleolar RNA.	chr11	62620797	62620865
SNORD30	0	0.85087	0.012566	NR_002561	Homo sapiens small nucleolar RNA, C/D box 30 (SNORD30), small nucleolar RNA.	chr11	62621134	62621204
SNORD15A	0	0.85087	0.012565	NR_000005	Homo sapiens small nucleolar RNA, C/D box 15A (SNORD15A), small nucleolar RNA.	chr11	75111434	75111582
RPL23AP32	0	0.85087	0.012564	NR_002229	Homo sapiens ribosomal protein L23a pseudogene 32 (RPL23AP32), non-coding RNA.	chr2	54756358	54756978
SNORD28	0	0.85087	0.012563	NR_002562	Homo sapiens small nucleolar RNA, C/D box 28 (SNORD28), small nucleolar RNA.	chr11	62622092	62622167
ZNF733P	0	0.85087	0.012563	NR_003952	Homo sapiens zinc finger protein 733, pseudogene (ZNF733P), non-coding RNA.	chr7	62751669	62764434
LOC340508	0	0.85087	0.012562	NR_002942	Homo sapiens growth arrest-specific 2 like 1 pseudogene (LOC340508), non-coding RNA.	chr9	99837952	99844227
SNORD21	0	0.85087	0.012561	NR_000006	Homo sapiens small nucleolar RNA, C/D box 21 (SNORD21), small nucleolar RNA.	chr1	93302845	93302940
SNORD27	0	0.85087	0.01256	NR_002563	Homo sapiens small nucleolar RNA, C/D box 27 (SNORD27), small nucleolar RNA.	chr11	62622483	62622555
LOC100128076	0	0.85087	0.012559	NR_015444	Homo sapiens protein tyrosine phosphatase pseudogene (LOC100128076), non-coding RNA.	chr9	94895115	94900911
HNRNPA3P1	2	0.2562	0.006632	NR_002726	Homo sapiens heterogeneous nuclear ribonucleoprotein A3 pseudogene 1 (HNRNPA3P1), non-coding RNA.	chr10	44282859	44285865
GCSHP3	0	0.85087	0.012558	NR_033248	Homo sapiens glycine cleavage system protein H (aminomethyl carrier) pseudogene 3 (GCSHP3), non-coding RNA.	chr2	206980296	206981296
SNORD26	0	0.85087	0.012558	NR_002564	Homo sapiens small nucleolar RNA, C/D box 26 (SNORD26), small nucleolar RNA.	chr11	62622763	62622838
MIR1277	0	0.85087	0.012556	NR_031685	Homo sapiens microRNA 1277 (MIR1277), microRNA.	chrX	117520356	117520434
SNORD73A	0	0.85087	0.012556	NR_000007	Homo sapiens small nucleolar RNA, C/D box 73A (SNORD73A), small nucleolar RNA.	chr4	152024978	152025043
SNORD25	0	0.85087	0.012555	NR_002565	Homo sapiens small nucleolar RNA, C/D box 25 (SNORD25), small nucleolar RNA.	chr11	62623036	62623103
FTLP10	0	0.85087	0.012554	NR_015446	Homo sapiens ferritin, light polypeptide pseudogene 10 (FTLP10), non-coding RNA.	chr4	69048009	69078188
SNORD4B	0	0.85087	0.012551	NR_000009	Homo sapiens small nucleolar RNA, C/D box 4B (SNORD4B), small nucleolar RNA.	chr17	27050698	27050772
FLJ25758	2	0.2562	0.0066314	NR_024372	Homo sapiens MAP/microtubule affinity-regulating kinase 1 pseudogene (FLJ25758), non-coding RNA.	chr19	7004963	7006426
SNORA59A	0	0.85087	0.01255	NR_003025	Homo sapiens small nucleolar RNA, H/ACA box 59A (SNORA59A), small nucleolar RNA.	chr1	12567299	12567451
SNORD4A	0	0.85087	0.012548	NR_000010	Homo sapiens small nucleolar RNA, C/D box 4A (SNORD4A), small nucleolar RNA.	chr17	27049599	27049671
PSIMCT-1	0	0.85087	0.012547	NR_003677	Homo sapiens malignant T cell amplified sequence 1 pseudogene (PSIMCT-1), non-coding RNA.	chr20	30135184	30136019
LAMB2P1	2	0.2562	0.0066307	NR_004405	Homo sapiens laminin, beta 2 pseudogene 1 (LAMB2P1), non-coding RNA.	chr3	49190291	49191834
SNORA70	0	0.85087	0.012545	NR_000011	Homo sapiens small nucleolar RNA, H/ACA box 70 (SNORA70), small nucleolar RNA.	chrX	153628621	153628756
DCAF13P3	0	0.85087	0.012544	NR_027642	Homo sapiens DDB1 and CUL4 associated factor 13 pseudogene 3 (DCAF13P3), non-coding RNA.	chr15	51236325	51238762
RNF138P1	0	0.85087	0.012543	NR_001575	Homo sapiens ring finger protein 138, E3 ubiquitin protein ligase pseudogene 1 (RNF138P1), non-coding RNA.	chr5	54824669	54830370
SNORA68	1	0.54525	0.010556	NR_000012	Homo sapiens small nucleolar RNA, H/ACA box 68 (SNORA68), small nucleolar RNA.	chr19	17973396	17973529
RNU11	0	0.85087	0.012541	NR_004407	Homo sapiens RNA, U11 small nuclear (RNU11), small nuclear RNA.	chr1	28975111	28975246
SNORD42B	0	0.85087	0.01254	NR_000013	Homo sapiens small nucleolar RNA, C/D box 42B (SNORD42B), small nucleolar RNA.	chr17	27047567	27047634
SNORD38A	0	0.85087	0.01254	NR_001456	Homo sapiens small nucleolar RNA, C/D box 38A (SNORD38A), small nucleolar RNA.	chr1	45243513	45243584
SNORD42A	0	0.85087	0.012538	NR_000014	Homo sapiens small nucleolar RNA, C/D box 42A (SNORD42A), small nucleolar RNA.	chr17	27050446	27050509
SNORD38B	0	0.85087	0.012538	NR_001457	Homo sapiens small nucleolar RNA, C/D box 38B (SNORD38B), small nucleolar RNA.	chr1	45244061	45244130
NXF4	2	0.2562	0.00663	NR_002216	Homo sapiens nuclear RNA export factor 4 pseudogene (NXF4), non-coding RNA.	chrX	101804892	101826621
ASB9P1	0	0.85087	0.012537	NR_033769	Homo sapiens ankyrin repeat and SOCS box containing 9 pseudogene 1 (ASB9P1), non-coding RNA.	chr15	93338713	93340338
MIR548B	0	0.85087	0.012535	NR_030315	Homo sapiens microRNA 548b (MIR548B), microRNA.	chr6	119390211	119390308
SNORD36C	0	0.85087	0.012535	NR_000016	Homo sapiens small nucleolar RNA, C/D box 36C (SNORD36C), small nucleolar RNA.	chr9	136217700	136217767
LOC641367	0	0.85087	0.012534	NR_024523	Homo sapiens cyclin Y-like 1 pseudogene (LOC641367), non-coding RNA.	chr19	21933546	21936240
SNORD36B	0	0.85087	0.012533	NR_000017	Homo sapiens small nucleolar RNA, C/D box 36B (SNORD36B), small nucleolar RNA.	chr9	136216948	136217019
DKFZP586I1420	2	0.2562	0.0066294	NR_002186	Homo sapiens uncharacterized protein DKFZp586I1420 (DKFZP586I1420), non-coding RNA.	chr7	30409665	30412410
SNORD35A	0	0.85087	0.01253	NR_000018	Homo sapiens small nucleolar RNA, C/D box 35A (SNORD35A), small nucleolar RNA.	chr19	49994431	49994517
PTGER4P2-CDK2AP2P2	0	0.85087	0.01253	NR_024496	Homo sapiens PTGER4P2-CDK2AP2P2 readthrough transcribed pseudogene (PTGER4P2-CDK2AP2P2), non-coding RNA.	chr9	66494268	66503030
SNORA3	0	0.85087	0.012529	NR_002580	Homo sapiens small nucleolar RNA, H/ACA box 3 (SNORA3), small nucleolar RNA.	chr11	8705773	8705903
BMS1P1	1	0.54525	0.010556	NR_026566	Homo sapiens BMS1 pseudogene 1 (BMS1P1), non-coding RNA.	chr10	46737612	46762892
MIR1284	0	0.85087	0.012528	NR_031697	Homo sapiens microRNA 1284 (MIR1284), microRNA.	chr3	71591120	71591240
SNORD34	0	0.85087	0.012527	NR_000019	Homo sapiens small nucleolar RNA, C/D box 34 (SNORD34), small nucleolar RNA.	chr19	49994163	49994229
SNORA72	1	0.54525	0.010555	NR_002581	Homo sapiens small nucleolar RNA, H/ACA box 72 (SNORA72), small nucleolar RNA.	chr8	99054313	99054445
SNORD33	0	0.85087	0.012525	NR_000020	Homo sapiens small nucleolar RNA, C/D box 33 (SNORD33), small nucleolar RNA.	chr19	49993873	49993956
SNORA7A	0	0.85087	0.012525	NR_002582	Homo sapiens small nucleolar RNA, H/ACA box 7A (SNORA7A), small nucleolar RNA.	chr3	12881810	12881949
OR2A20P	1	0.54525	0.010554	NR_002158	Homo sapiens olfactory receptor, family 2, subfamily A, member 20 pseudogene (OR2A20P), non-coding RNA.	chr7	143947766	143948696
MIR1292	0	0.85087	0.012523	NR_031699	Homo sapiens microRNA 1292 (MIR1292), microRNA.	chr20	2633422	2633488
SNORD32A	0	0.85087	0.012522	NR_000021	Homo sapiens small nucleolar RNA, C/D box 32A (SNORD32A), small nucleolar RNA.	chr19	49993222	49993304
POM121L8P	2	0.2562	0.0066287	NR_024583	Homo sapiens POM121 transmembrane nucleoporin-like 8 pseudogene (POM121L8P), non-coding RNA.	chr22	21636713	21652015
SNORD72	0	0.85087	0.012522	NR_002583	Homo sapiens small nucleolar RNA, C/D box 72 (SNORD72), small nucleolar RNA.	chr5	40832757	40832837
MOXD2P	0	0.85087	0.012521	NR_024346	Homo sapiens monooxygenase, DBH-like 2, pseudogene (MOXD2P), non-coding RNA.	chr7	141940555	141946886
SNORA69	0	0.85087	0.01252	NR_002584	Homo sapiens small nucleolar RNA, H/ACA box 69 (SNORA69), small nucleolar RNA.	chrX	118921315	118921447
MIR592	0	0.85087	0.012517	NR_030323	Homo sapiens microRNA 592 (MIR592), microRNA.	chr7	126698141	126698238
SNORA52	0	0.85087	0.012517	NR_002585	Homo sapiens small nucleolar RNA, H/ACA box 52 (SNORA52), small nucleolar RNA.	chr11	811680	811814
SNORA63	0	0.85087	0.012515	NR_002586	Homo sapiens small nucleolar RNA, H/ACA box 63 (SNORA63), small nucleolar RNA.	chr3	186505087	186505222
MIR595	0	0.85087	0.012515	NR_030325	Homo sapiens microRNA 595 (MIR595), microRNA.	chr7	158325409	158325505
CELP	0	0.85087	0.012514	NR_001275	Homo sapiens carboxyl ester lipase pseudogene (CELP), non-coding RNA.	chr9	135957925	135962478
SNORD55	0	0.85087	0.012513	NR_000015	Homo sapiens small nucleolar RNA, C/D box 55 (SNORD55), small nucleolar RNA.	chr1	45241536	45241610
SNORD24	0	0.85087	0.012512	NR_002447	Homo sapiens small nucleolar RNA, C/D box 24 (SNORD24), small nucleolar RNA.	chr9	136216250	136216325
SNORD2	0	0.85087	0.012512	NR_002587	Homo sapiens small nucleolar RNA, C/D box 2 (SNORD2), small nucleolar RNA.	chr3	186502584	186502654
SNORD46	0	0.85087	0.012511	NR_000024	Homo sapiens small nucleolar RNA, C/D box 46 (SNORD46), small nucleolar RNA.	chr1	45242163	45242261
CDRT15P1	0	0.85087	0.01251	NR_003261	Homo sapiens CMT1A duplicated region transcript 15 pseudogene 1 (CDRT15P1), non-coding RNA.	chr17	13927814	13928915
SNORA4	0	0.85087	0.01251	NR_002588	Homo sapiens small nucleolar RNA, H/ACA box 4 (SNORA4), small nucleolar RNA.	chr3	186505401	186505538
TUBA4B	0	0.85087	0.012509	NR_003063	Homo sapiens tubulin, alpha 4b (pseudogene) (TUBA4B), non-coding RNA.	chr2	220117964	220136910
SNORD15B	0	0.85087	0.012508	NR_000025	Homo sapiens small nucleolar RNA, C/D box 15B (SNORD15B), small nucleolar RNA.	chr11	75115464	75115610
SNORD51	0	0.85087	0.012507	NR_002589	Homo sapiens small nucleolar RNA, C/D box 51 (SNORD51), small nucleolar RNA.	chr2	207026604	207026674
FDPSP2	0	0.85087	0.012507	NR_003262	Homo sapiens farnesyl diphosphate synthase pseudogene 2 (FDPSP2), non-coding RNA.	chr7	76099336	76104317
RNU86	0	0.85087	0.012506	NR_000026	Homo sapiens RNA, U86 small nucleolar (RNU86), small nucleolar RNA.	chr22	39712846	39712901
SNORA41	0	0.85087	0.012505	NR_002590	Homo sapiens small nucleolar RNA, H/ACA box 41 (SNORA41), small nucleolar RNA.	chr2	207026951	207027083
RPL31P11	0	0.85087	0.012505	NR_002595	Homo sapiens ribosomal protein L31 pseudogene 11 (RPL31P11), non-coding RNA.	chr1	161653494	161655042
MIR548A3	0	0.85087	0.012504	NR_030330	Homo sapiens microRNA 548a-3 (MIR548A3), microRNA.	chr3	103903475	103946105
SNORD83A	0	0.85087	0.012503	NR_000027	Homo sapiens small nucleolar RNA, C/D box 83A (SNORD83A), small nucleolar RNA.	chr22	39711217	39711312
LOC100129138	0	0.85087	0.012502	NR_033990	Homo sapiens THAP domain containing, apoptosis associated protein 3 pseudogene (LOC100129138), non-coding RNA.	chr1	104615644	104619693
SNORD95	0	0.85087	0.012502	NR_002591	Homo sapiens small nucleolar RNA, C/D box 95 (SNORD95), small nucleolar RNA.	chr5	180670313	180670376
SNORD83B	0	0.85087	0.012501	NR_000028	Homo sapiens small nucleolar RNA, C/D box 83B (SNORD83B), small nucleolar RNA.	chr22	39709823	39709916
SNORD96A	0	0.85087	0.0125	NR_002592	Homo sapiens small nucleolar RNA, C/D box 96A (SNORD96A), small nucleolar RNA.	chr5	180668817	180668889
PCDHGB8P	3	0.089137	0.0032923	NR_001297	Homo sapiens protocadherin gamma subfamily B, 8 pseudogene (PCDHGB8P), non-coding RNA.	chr5	140805852	140807825
SNORD12C	0	0.85087	0.0125	NR_002433	Homo sapiens small nucleolar RNA, C/D box 12C (SNORD12C), small nucleolar RNA.	chr20	47895481	47895560
PIN1P1	0	0.85087	0.012499	NR_023916	Homo sapiens peptidylprolyl cis/trans isomerase, NIMA-interacting 1 pseudogene 1 (PIN1P1), non-coding RNA.	chr1	70385004	70386000
HMGB3P1	2	0.2562	0.006628	NR_002165	Homo sapiens high mobility group box 3 pseudogene 1 (HMGB3P1), non-coding RNA.	chr20	33421377	33422265
TYRO3P	0	0.85087	0.012498	NR_028510	Homo sapiens TYRO3P protein tyrosine kinase pseudogene (TYRO3P), non-coding RNA.	chr15	76551629	76552493
MIR1538	0	0.85087	0.012497	NR_031719	Homo sapiens microRNA 1538 (MIR1538), microRNA.	chr16	69599710	69599771
HAVCR1P1	0	0.85087	0.012497	NR_003603	Homo sapiens hepatitis A virus cellular receptor 1 pseudogene 1 (HAVCR1P1), non-coding RNA.	chr19	24344994	24346249
LOC339240	0	0.85087	0.012496	NR_001443	Homo sapiens keratin 17 pseudogene (LOC339240), non-coding RNA.	chr17	18325494	18328647
RNU6ATAC	0	0.85087	0.012495	NR_023344	Homo sapiens RNA, U6atac small nuclear (U12-dependent splicing) (RNU6ATAC), small nuclear RNA.	chr9	137029561	137029686
AURKAPS1	0	0.85087	0.012495	NR_001587	Homo sapiens aurora kinase A pseudogene 1 (AURKAPS1), non-coding RNA.	chr1	220439520	220441057
FAM133DP	0	0.85087	0.012494	NR_034169	Homo sapiens family with sequence similarity 133, member D, pseudogene (FAM133DP), non-coding RNA.	chr7	92190367	92219696
SLC7A5P1	0	0.85087	0.012493	NR_002593	Homo sapiens solute carrier family 7 (amino acid transporter light chain, L system), member 5 pseudogene 1 (SLC7A5P1), non-coding RNA.	chr16	29624423	29625038
MIR320C2	0	0.85087	0.012492	NR_031724	Homo sapiens microRNA 320c-2 (MIR320C2), microRNA.	chr18	21901649	21901699
PABPC1P2	0	0.85087	0.012492	NR_026904	Homo sapiens poly(A) binding protein, cytoplasmic 1 pseudogene 2 (PABPC1P2), non-coding RNA.	chr2	147344624	147348558
MRPL42P5	1	0.54525	0.010553	NR_002208	Homo sapiens mitochondrial ribosomal protein L42 pseudogene 5 (MRPL42P5), non-coding RNA.	chr15	40824082	40824749
TISP43	0	0.85087	0.012491	NR_027314	Homo sapiens uncharacterized LOC150527 (TISP43), transcript variant 2, non-coding RNA.	chr2	131328421	131341734
HIATL2	0	0.85087	0.01249	NR_002894	Homo sapiens hippocampus abundant transcript-like 2 (HIATL2), non-coding RNA.	chr9	99708326	99775862
OR1F2P	1	0.54525	0.010552	NR_002169	Homo sapiens olfactory receptor, family 1, subfamily F, member 2 (OR1F2P), non-coding RNA.	chr16	3265561	3266546
MIR620	0	0.85087	0.01249	NR_030351	Homo sapiens microRNA 620 (MIR620), microRNA.	chr12	116586364	116586459
SNAR-A5	0	0.85087	0.012489	NR_024223	Homo sapiens small ILF3/NF90-associated RNA A5 (SNAR-A5), small nuclear RNA.	chr19	48427035	48427156
WBP11P1	0	0.85087	0.012488	NR_003558	Homo sapiens WW domain binding protein 11 pseudogene 1 (WBP11P1), non-coding RNA.	chr18	30091625	30094597
MIR615	0	0.85087	0.012488	NR_030753	Homo sapiens microRNA 615 (MIR615), microRNA.	chr12	54427733	54427829
SNAR-A7	0	0.85087	0.012487	NR_024224	Homo sapiens small ILF3/NF90-associated RNA A7 (SNAR-A7), small nuclear RNA.	chr19	48427035	48427156
UQCRBP1	0	0.85087	0.012486	NR_002308	Homo sapiens ubiquinol-cytochrome c reductase binding protein pseudogene 1 (UQCRBP1), non-coding RNA.	chrX	56763220	56764017
SNAR-A11	0	0.85087	0.012485	NR_024225	Homo sapiens small ILF3/NF90-associated RNA A11 (SNAR-A11), small nuclear RNA.	chr19	48427035	48427156
SNAR-A9	0	0.85087	0.012485	NR_024226	Homo sapiens small ILF3/NF90-associated RNA A9 (SNAR-A9), small nuclear RNA.	chr19	48427035	48427156
SNAR-A6	0	0.85087	0.012483	NR_024227	Homo sapiens small ILF3/NF90-associated RNA A6 (SNAR-A6), small nuclear RNA.	chr19	48427035	48427156
SNORA70E	0	0.85087	0.012483	NR_033347	Homo sapiens small nucleolar RNA, H/ACA box 70E (SNORA70E), small nucleolar RNA.	chr11	82752505	82752640
SNAR-A8	0	0.85087	0.012482	NR_024228	Homo sapiens small ILF3/NF90-associated RNA A8 (SNAR-A8), small nuclear RNA.	chr19	48427035	48427156
SNAR-A10	0	0.85087	0.012481	NR_024229	Homo sapiens small ILF3/NF90-associated RNA A10 (SNAR-A10), small nuclear RNA.	chr19	48427035	48427156
SNORD116-27	0	0.85087	0.01248	NR_003341	Homo sapiens small nucleolar RNA, C/D box 116-27 (SNORD116-27), small nucleolar RNA.	chr15	25346720	25346814
SNAR-B2	0	0.85087	0.01248	NR_024230	Homo sapiens small ILF3/NF90-associated RNA B2 (SNAR-B2), small nuclear RNA.	chr19	50637001	50637121
RPS26P11	0	0.85087	0.012479	NR_002309	Homo sapiens ribosomal protein S26 pseudogene 11 (RPS26P11), non-coding RNA.	chrX	71264258	71264811
SNORD68	0	0.85087	0.012478	NR_002450	Homo sapiens small nucleolar RNA, C/D box 68 (SNORD68), small nucleolar RNA.	chr16	89627837	89627909
SNAR-B1	0	0.85087	0.012477	NR_024231	Homo sapiens small ILF3/NF90-associated RNA B1 (SNAR-B1), small nuclear RNA.	chr19	50642374	50642494
SNORD12	0	0.85087	0.012476	NR_003030	Homo sapiens small nucleolar RNA, C/D box 12 (SNORD12), small nucleolar RNA.	chr20	47897219	47897309
SNORD45C	0	0.85087	0.012475	NR_003042	Homo sapiens small nucleolar RNA, C/D box 45C (SNORD45C), small nucleolar RNA.	chr1	76252756	76252834
SNAR-E	0	0.85087	0.012475	NR_024258	Homo sapiens small ILF3/NF90-associated RNA E (SNAR-E), small nuclear RNA.	chr19	47333841	47333961
SNORD11	0	0.85087	0.012474	NR_003031	Homo sapiens small nucleolar RNA, C/D box 11 (SNORD11), small nucleolar RNA.	chr2	203157773	203157857
SNORD49B	0	0.85087	0.012473	NR_003043	Homo sapiens small nucleolar RNA, C/D box 49B (SNORD49B), small nucleolar RNA.	chr17	16342822	16342870
DPPA2P3	0	0.85087	0.012473	NR_027764	Homo sapiens developmental pluripotency associated 2 pseudogene 3 (DPPA2P3), non-coding RNA.	chr3	193710882	193712027
SNORA32	0	0.85087	0.012472	NR_003032	Homo sapiens small nucleolar RNA, H/ACA box 32 (SNORA32), small nucleolar RNA.	chr11	93464144	93464265
POM121L4P	2	0.2562	0.0066274	NR_024592	Homo sapiens POM121 transmembrane nucleoporin-like 4 pseudogene (POM121L4P), non-coding RNA.	chr22	21043842	21046009
SNORD17	0	0.85087	0.01247	NR_003045	Homo sapiens small nucleolar RNA, C/D box 17 (SNORD17), small nucleolar RNA.	chr20	17943352	17943589
SNORD59B	0	0.85087	0.012469	NR_003046	Homo sapiens small nucleolar RNA, C/D box 59B (SNORD59B), small nucleolar RNA.	chr12	57037463	57037538
SNORD19	0	0.85087	0.012468	NR_003047	Homo sapiens small nucleolar RNA, C/D box 19 (SNORD19), small nucleolar RNA.	chr3	52723255	52723331
SNORD23	0	0.85087	0.012467	NR_003048	Homo sapiens small nucleolar RNA, C/D box 23 (SNORD23), small nucleolar RNA.	chr19	48259109	48259219
SNORD32B	0	0.85087	0.012466	NR_003049	Homo sapiens small nucleolar RNA, C/D box 32B (SNORD32B), small nucleolar RNA.	chr6	29550028	29550105
SNORD43	0	0.85087	0.012465	NR_002439	Homo sapiens small nucleolar RNA, C/D box 43 (SNORD43), small nucleolar RNA.	chr22	39715056	39715118
SNORD62B	0	0.85087	0.012465	NR_003050	Homo sapiens small nucleolar RNA, C/D box 62B (SNORD62B), small nucleolar RNA.	chr9	134361051	134361137
MIR639	0	0.85087	0.012464	NR_030369	Homo sapiens microRNA 639 (MIR639), microRNA.	chr19	14640354	14640452
GK3P	1	0.54525	0.010552	NR_026575	Homo sapiens glycerol kinase 3 pseudogene (GK3P), non-coding RNA.	chr4	166198943	166201175
MIR920	0	0.85087	0.012463	NR_030625	Homo sapiens microRNA 920 (MIR920), microRNA.	chr12	24365354	24365429
SNORA49	1	0.54525	0.010551	NR_002979	Homo sapiens small nucleolar RNA, H/ACA box 49 (SNORA49), small nucleolar RNA.	chr12	132515768	132515905
CXADRP2	0	0.85087	0.012463	NR_024387	Homo sapiens coxsackie virus and adenovirus receptor pseudogene 2 (CXADRP2), non-coding RNA.	chr15	22014419	22016878
ZNF204P	4	0.023303	0.001441	NR_024553	Homo sapiens zinc finger protein 204, pseudogene (ZNF204P), transcript variant 2, non-coding RNA.	chr6	27325601	27343153
SNORD16	0	0.85087	0.012462	NR_002440	Homo sapiens small nucleolar RNA, C/D box 16 (SNORD16), small nucleolar RNA.	chr15	66795148	66795248
MIR2116	0	0.85087	0.012461	NR_031750	Homo sapiens microRNA 2116 (MIR2116), microRNA.	chr15	59463381	59463461
SAA3P	3	0.089137	0.0032918	NR_026576	Homo sapiens serum amyloid A3 pseudogene (SAA3P), non-coding RNA.	chr11	18134018	18137679
SNORD18A	0	0.85087	0.012461	NR_002441	Homo sapiens small nucleolar RNA, C/D box 18A (SNORD18A), small nucleolar RNA.	chr15	66795582	66795652
SNORD18B	0	0.85087	0.01246	NR_002442	Homo sapiens small nucleolar RNA, C/D box 18B (SNORD18B), small nucleolar RNA.	chr15	66794359	66794429
SNORD18C	0	0.85087	0.012459	NR_002443	Homo sapiens small nucleolar RNA, C/D box 18C (SNORD18C), small nucleolar RNA.	chr15	66793589	66793656
VTRNA1-1	0	0.85087	0.012458	NR_026703	Homo sapiens vault RNA 1-1 (VTRNA1-1), vault RNA.	chr5	140090860	140090958
SNAR-H	0	0.85087	0.012457	NR_024342	Homo sapiens small ILF3/NF90-associated RNA H (SNAR-H), small nuclear RNA.	chr2	78182032	78182152
VTRNA1-2	0	0.85087	0.012456	NR_026704	Homo sapiens vault RNA 1-2 (VTRNA1-2), vault RNA.	chr5	140098510	140098598
OACYLP	0	0.85087	0.012456	NR_024021	Homo sapiens O-acyltransferase like, pseudogene (OACYLP), non-coding RNA.	chr18	56702970	56720446
VTRNA1-3	0	0.85087	0.012455	NR_026705	Homo sapiens vault RNA 1-3 (VTRNA1-3), vault RNA.	chr5	140105743	140105831
FMO6P	3	0.089137	0.0032913	NR_002601	Homo sapiens flavin containing monooxygenase 6 pseudogene (FMO6P), non-coding RNA.	chr1	171106878	171130702
ZNRF2P2	0	0.85087	0.012454	NR_027347	Homo sapiens zinc and ring finger 2 pseudogene 2 (ZNRF2P2), non-coding RNA.	chr7	29724387	29725437
MIR937	0	0.85087	0.012453	NR_030633	Homo sapiens microRNA 937 (MIR937), microRNA.	chr8	144895126	144895212
FOXO3B	0	0.85087	0.012452	NR_026718	Homo sapiens forkhead box O3B pseudogene (FOXO3B), non-coding RNA.	chr17	18569235	18576494
SLC25A3P1	0	0.85087	0.012451	NR_002314	Homo sapiens solute carrier family 25 (mitochondrial carrier; phosphate carrier), member 3 pseudogene 1 (SLC25A3P1), non-coding RNA.	chr1	53904042	53905693
SNORA2A	0	0.85087	0.012451	NR_002950	Homo sapiens small nucleolar RNA, H/ACA box 2A (SNORA2A), small nucleolar RNA.	chr12	49050430	49050565
SNORD116-11	0	0.85087	0.012449	NR_003326	Homo sapiens small nucleolar RNA, C/D box 116-11 (SNORD116-11), small nucleolar RNA.	chr15	25321074	25321168
SNORA2B	0	0.85087	0.012448	NR_002951	Homo sapiens small nucleolar RNA, H/ACA box 2B (SNORA2B), small nucleolar RNA.	chr12	49061239	49061376
SNORD113-1	0	0.85087	0.012448	NR_003229	Homo sapiens small nucleolar RNA, C/D box 113-1 (SNORD113-1), small nucleolar RNA.	chr14	101391157	101391227
SNORD116-12	0	0.85087	0.012446	NR_003327	Homo sapiens small nucleolar RNA, C/D box 116-12 (SNORD116-12), small nucleolar RNA.	chr15	25322196	25322290
LSP1P3	0	0.85087	0.012446	NR_033961	Homo sapiens lymphocyte-specific protein 1 pseudogene 3 (LSP1P3), non-coding RNA.	chr5	28926976	28927420
SNORA9	0	0.85087	0.012445	NR_002952	Homo sapiens small nucleolar RNA, H/ACA box 9 (SNORA9), small nucleolar RNA.	chr7	45024976	45025109
SNORD113-2	0	0.85087	0.012444	NR_003230	Homo sapiens small nucleolar RNA, C/D box 113-2 (SNORD113-2), small nucleolar RNA.	chr14	101393678	101393749
MGC70870	0	0.85087	0.012444	NR_003682	Homo sapiens C-terminal binding protein 2 pseudogene (MGC70870), non-coding RNA.	chr17_gl000205_random	116622	119732
SNORA11	1	0.54525	0.01055	NR_002953	Homo sapiens small nucleolar RNA, H/ACA box 11 (SNORA11), small nucleolar RNA.	chrX	54840802	54840933
SNORA12	0	0.85087	0.012442	NR_002954	Homo sapiens small nucleolar RNA, H/ACA box 12 (SNORA12), small nucleolar RNA.	chr10	101996912	101997059
SNORD113-4	0	0.85087	0.012441	NR_003232	Homo sapiens small nucleolar RNA, C/D box 113-4 (SNORD113-4), small nucleolar RNA.	chr14	101402827	101402901
SNORA14A	0	0.85087	0.012441	NR_002955	Homo sapiens small nucleolar RNA, H/ACA box 14A (SNORA14A), small nucleolar RNA.	chr7	75573100	75573234
SNORD113-5	0	0.85087	0.01244	NR_003233	Homo sapiens small nucleolar RNA, C/D box 113-5 (SNORD113-5), small nucleolar RNA.	chr14	101404523	101404600
SNORD37	0	0.85087	0.012439	NR_002602	Homo sapiens small nucleolar RNA, C/D box 37 (SNORD37), small nucleolar RNA.	chr19	3982504	3982570
SNORA14B	0	0.85087	0.012439	NR_002956	Homo sapiens small nucleolar RNA, H/ACA box 14B (SNORA14B), small nucleolar RNA.	chr1	235291117	235291252
SNORD113-6	0	0.85087	0.012438	NR_003234	Homo sapiens small nucleolar RNA, C/D box 113-6 (SNORD113-6), small nucleolar RNA.	chr14	101405892	101405966
SNORD116-14	0	0.85087	0.012437	NR_003329	Homo sapiens small nucleolar RNA, C/D box 116-14 (SNORD116-14), small nucleolar RNA.	chr15	25325287	25325381
SNORA15	0	0.85087	0.012436	NR_002957	Homo sapiens small nucleolar RNA, H/ACA box 15 (SNORA15), small nucleolar RNA.	chr7	56128162	56128295
SNORD113-7	0	0.85087	0.012436	NR_003235	Homo sapiens small nucleolar RNA, C/D box 113-7 (SNORD113-7), small nucleolar RNA.	chr14	101407462	101407538
SNORD116-15	0	0.85087	0.012435	NR_003330	Homo sapiens small nucleolar RNA, C/D box 116-15 (SNORD116-15), small nucleolar RNA.	chr15	25326432	25326526
LOC653653	0	0.85087	0.012434	NR_027408	Homo sapiens adaptor-related protein complex 1, sigma 2 subunit pseudogene (LOC653653), non-coding RNA.	chr17	58179120	58180280
SNORA17	0	0.85087	0.012434	NR_002958	Homo sapiens small nucleolar RNA, H/ACA box 17 (SNORA17), small nucleolar RNA.	chr9	139621198	139621331
SNORD116-16	0	0.85087	0.012432	NR_003331	Homo sapiens small nucleolar RNA, C/D box 116-16 (SNORD116-16), small nucleolar RNA.	chr15	25327913	25328007
LOC390705	1	0.54525	0.010549	NR_033866	Homo sapiens protein phosphatase 2, regulatory subunit B'', beta pseudogene (LOC390705), non-coding RNA.	chr16	32300867	32301302
SNORA18	0	0.85087	0.012432	NR_002959	Homo sapiens small nucleolar RNA, H/ACA box 18 (SNORA18), small nucleolar RNA.	chr11	93466631	93466763
SNORD113-9	0	0.85087	0.012431	NR_003237	Homo sapiens small nucleolar RNA, C/D box 113-9 (SNORD113-9), small nucleolar RNA.	chr14	101411985	101412056
AACSP1	0	0.85087	0.01243	NR_024035	Homo sapiens acetoacetyl-CoA synthetase pseudogene 1 (AACSP1), non-coding RNA.	chr5	178191863	178203277
SNORA20	0	0.85087	0.012429	NR_002960	Homo sapiens small nucleolar RNA, H/ACA box 20 (SNORA20), small nucleolar RNA.	chr6	160201281	160201413
SNORD115-24	0	0.85087	0.012429	NR_003495	Homo sapiens small nucleolar RNA, C/D box 115-24 (SNORD115-24), small nucleolar RNA.	chr15	25458805	25458876
GVINP1	1	0.54525	0.010548	NR_003945	Homo sapiens GTPase, very large interferon inducible pseudogene 1 (GVINP1), non-coding RNA.	chr11	6734380	6743110
SNORA22	0	0.85087	0.012428	NR_002961	Homo sapiens small nucleolar RNA, H/ACA box 22 (SNORA22), small nucleolar RNA.	chr7	65220512	65220646
SNORD115-27	0	0.85087	0.012427	NR_003496	Homo sapiens small nucleolar RNA, C/D box 115-27 (SNORD115-27), small nucleolar RNA.	chr15	25465649	25465725
SNORA70G	0	0.85087	0.012427	NR_033335	Homo sapiens small nucleolar RNA, H/ACA box 70G (SNORA70G), small nucleolar RNA.	chr12	69021013	69021155
RFPL1S	0	0.85087	0.012426	NR_002727	Homo sapiens RFPL1 antisense RNA 1 (RFPL1S), antisense RNA.	chr22	29833003	29838118
TOP1P2	1	0.54525	0.010548	NR_001283	Homo sapiens topoisomerase (DNA) I pseudogene 2 (TOP1P2), non-coding RNA.	chr22	25160467	25161986
H3F3AP4	0	0.85087	0.012425	NR_002315	Homo sapiens H3 histone, family 3A, pseudogene 4 (H3F3AP4), non-coding RNA.	chr1	226250427	226259703
SNORA23	0	0.85087	0.012424	NR_002962	Homo sapiens small nucleolar RNA, H/ACA box 23 (SNORA23), small nucleolar RNA.	chr11	9450312	9450501
SNORA24	0	0.85087	0.012424	NR_002963	Homo sapiens small nucleolar RNA, H/ACA box 24 (SNORA24), small nucleolar RNA.	chr4	119200344	119200475
SNORD116-13	0	0.85087	0.012423	NR_003328	Homo sapiens small nucleolar RNA, C/D box 116-13 (SNORD116-13), small nucleolar RNA.	chr15	25324203	25324297
SNORD115-28	0	0.85087	0.012422	NR_003497	Homo sapiens small nucleolar RNA, C/D box 115-28 (SNORD115-28), small nucleolar RNA.	chr15	25467500	25467574
DEFB109P1B	0	0.85087	0.012422	NR_003668	Homo sapiens defensin, beta 109, pseudogene 1B (DEFB109P1B), non-coding RNA.	chr8	7170367	7177473
BEND3P3	0	0.85087	0.012421	NR_027512	Homo sapiens BEN domain containing 3 pseudogene 3 (BEND3P3), non-coding RNA.	chr10	81442730	81448650
SNORA28	2	0.2562	0.0066267	NR_002964	Homo sapiens small nucleolar RNA, H/ACA box 28 (SNORA28), small nucleolar RNA.	chr14	103804185	103804311
SNORD115-45	0	0.85087	0.01242	NR_003498	Homo sapiens small nucleolar RNA, C/D box 115-45 (SNORD115-45), small nucleolar RNA.	chr15	25509673	25509726
SNORA29	0	0.85087	0.01242	NR_002965	Homo sapiens small nucleolar RNA, H/ACA box 29 (SNORA29), small nucleolar RNA.	chr6	160206625	160206765
SNORD116-17	1	0.54525	0.010547	NR_003332	Homo sapiens small nucleolar RNA, C/D box 116-17 (SNORD116-17), small nucleolar RNA.	chr15	25328733	25328827
SNORD115-47	0	0.85087	0.012419	NR_003499	Homo sapiens small nucleolar RNA, C/D box 115-47 (SNORD115-47), small nucleolar RNA.	chr15	25513663	25513696
SNORA30	0	0.85087	0.012418	NR_002966	Homo sapiens small nucleolar RNA, H/ACA box 30 (SNORA30), small nucleolar RNA.	chr16	30721857	30721986
SNORD116-18	1	0.54525	0.010546	NR_003333	Homo sapiens small nucleolar RNA, C/D box 116-18 (SNORD116-18), small nucleolar RNA.	chr15	25330530	25330624
SYT14L	1	0.54525	0.010545	NR_027094	Homo sapiens synaptotagmin XIV-like (SYT14L), non-coding RNA.	chr4	68926327	68929015
SNORA31	0	0.85087	0.012417	NR_002967	Homo sapiens small nucleolar RNA, H/ACA box 31 (SNORA31), small nucleolar RNA.	chr13	45911614	45911744
SNORD116-19	1	0.54525	0.010544	NR_001290	Homo sapiens small nucleolar RNA, C/D box 116-19 (SNORD116-19), small nucleolar RNA.	chr15	25328733	25328827
SNORD116-20	0	0.85087	0.012417	NR_003334	Homo sapiens small nucleolar RNA, C/D box 116-20 (SNORD116-20), small nucleolar RNA.	chr15	25332807	25332901
SLC7A5P2	0	0.85087	0.012416	NR_002594	Homo sapiens solute carrier family 7 (amino acid transporter light chain, L system), member 5 pseudogene 2 (SLC7A5P2), non-coding RNA.	chr16	21529229	21531765
SNORD20	0	0.85087	0.012415	NR_002908	Homo sapiens small nucleolar RNA, C/D box 20 (SNORD20), small nucleolar RNA.	chr2	232321154	232321234
SNORA36A	0	0.85087	0.012415	NR_002969	Homo sapiens small nucleolar RNA, H/ACA box 36A (SNORA36A), small nucleolar RNA.	chrX	153996802	153996932
SNORD116-21	0	0.85087	0.012414	NR_003335	Homo sapiens small nucleolar RNA, C/D box 116-21 (SNORD116-21), small nucleolar RNA.	chr15	25333949	25334043
SNORA37	0	0.85087	0.012413	NR_002970	Homo sapiens small nucleolar RNA, H/ACA box 37 (SNORA37), small nucleolar RNA.	chr18	51748653	51748782
SNORA38	0	0.85087	0.012412	NR_002971	Homo sapiens small nucleolar RNA, H/ACA box 38 (SNORA38), small nucleolar RNA.	chr6	31590855	31590987
SNORA71A	2	0.2562	0.006626	NR_002911	Homo sapiens small nucleolar RNA, H/ACA box 71A (SNORA71A), small nucleolar RNA.	chr20	37055948	37056086
SNORA39	0	0.85087	0.012411	NR_002972	Homo sapiens small nucleolar RNA, H/ACA box 39 (SNORA39), small nucleolar RNA.	chr20	37076725	37076861
SNORA1	0	0.85087	0.01241	NR_003026	Homo sapiens small nucleolar RNA, H/ACA box 1 (SNORA1), small nucleolar RNA.	chr11	93465169	93465299
SNORA67	0	0.85087	0.01241	NR_002912	Homo sapiens small nucleolar RNA, H/ACA box 67 (SNORA67), small nucleolar RNA.	chr17	7481272	7481409
SNORA40	0	0.85087	0.012409	NR_002973	Homo sapiens small nucleolar RNA, H/ACA box 40 (SNORA40), small nucleolar RNA.	chr11	93468275	93468402
SNORD116-22	0	0.85087	0.012408	NR_003336	Homo sapiens small nucleolar RNA, C/D box 116-22 (SNORD116-22), small nucleolar RNA.	chr15	25335068	25335162
SNORD101	0	0.85087	0.012408	NR_002434	Homo sapiens small nucleolar RNA, C/D box 101 (SNORD101), small nucleolar RNA.	chr6	133136445	133136518
SNORD63	0	0.85087	0.012407	NR_002913	Homo sapiens small nucleolar RNA, C/D box 63 (SNORD63), small nucleolar RNA.	chr5	137896731	137896799
SNORA42	0	0.85087	0.012406	NR_002974	Homo sapiens small nucleolar RNA, H/ACA box 42 (SNORA42), small nucleolar RNA.	chr1	155889699	155889833
SNORD116-23	0	0.85087	0.012405	NR_003337	Homo sapiens small nucleolar RNA, C/D box 116-23 (SNORD116-23), small nucleolar RNA.	chr15	25336931	25337025
SNORD100	0	0.85087	0.012405	NR_002435	Homo sapiens small nucleolar RNA, C/D box 100 (SNORD100), small nucleolar RNA.	chr6	133137940	133138016
SNORD62A	0	0.85087	0.012404	NR_002914	Homo sapiens small nucleolar RNA, C/D box 62A (SNORD62A), small nucleolar RNA.	chr9	134361051	134361137
SNORD116-24	0	0.85087	0.012403	NR_003338	Homo sapiens small nucleolar RNA, C/D box 116-24 (SNORD116-24), small nucleolar RNA.	chr15	25339182	25339276
SNAR-A14	0	0.85087	0.012403	NR_024242	Homo sapiens small ILF3/NF90-associated RNA A14 (SNAR-A14), small nuclear RNA.	chr19	48427035	48427156
SNORA74A	0	0.85087	0.012402	NR_002915	Homo sapiens small nucleolar RNA, H/ACA box 74A (SNORA74A), small nucleolar RNA.	chr5	138614468	138614668
SNORA44	4	0.023303	0.0014407	NR_002976	Homo sapiens small nucleolar RNA, H/ACA box 44 (SNORA44), small nucleolar RNA.	chr1	28906892	28907024
SNORD116-25	0	0.85087	0.012401	NR_003339	Homo sapiens small nucleolar RNA, C/D box 116-25 (SNORD116-25), small nucleolar RNA.	chr15	25342808	25342902
SNAR-D	0	0.85087	0.012401	NR_024243	Homo sapiens small ILF3/NF90-associated RNA D (SNAR-D), small nuclear RNA.	chr19	50643458	50643577
SNORA33	0	0.85087	0.0124	NR_002436	Homo sapiens small nucleolar RNA, H/ACA box 33 (SNORA33), small nucleolar RNA.	chr6	133138357	133138490
SNORA45	0	0.85087	0.012399	NR_002977	Homo sapiens small nucleolar RNA, H/ACA box 45 (SNORA45), small nucleolar RNA.	chr11	8706985	8707116
SNORD116-26	0	0.85087	0.012398	NR_003340	Homo sapiens small nucleolar RNA, C/D box 116-26 (SNORD116-26), small nucleolar RNA.	chr15	25344644	25344742
SNAR-G2	0	0.85087	0.012398	NR_024244	Homo sapiens small ILF3/NF90-associated RNA G2 (SNAR-G2), small nuclear RNA.	chr19	49534925	49535044
SNORA46	0	0.85087	0.012397	NR_002978	Homo sapiens small nucleolar RNA, H/ACA box 46 (SNORA46), small nucleolar RNA.	chr16	58582402	58582537
MIR671	0	0.85087	0.012396	NR_030407	Homo sapiens microRNA 671 (MIR671), microRNA.	chr7	150935506	150935624
LOC440354	2	0.2562	0.0066254	NR_002473	Homo sapiens smg-1 homolog, phosphatidylinositol 3-kinase-related kinase (C. elegans) pseudogene (LOC440354), non-coding RNA.	chr16	29538928	29577540
CXCR2P1	2	0.2562	0.0066247	NR_002712	Homo sapiens chemokine (C-X-C motif) receptor 2 pseudogene 1 (CXCR2P1), non-coding RNA.	chr2	218923877	218926013
LOC341056	2	0.2562	0.006624	NR_027288	Homo sapiens SUMO1 activating enzyme subunit 1 pseudogene (LOC341056), non-coding RNA.	chr11	122888273	122890319
SNORA19	0	0.85087	0.012396	NR_002917	Homo sapiens small nucleolar RNA, H/ACA box 19 (SNORA19), small nucleolar RNA.	chr10	120819524	120819650
SNORA50	1	0.54525	0.010544	NR_002980	Homo sapiens small nucleolar RNA, H/ACA box 50 (SNORA50), small nucleolar RNA.	chr16	58593699	58593835
GPX2	4	0.023303	0.0014403	NR_046320	Homo sapiens glutathione peroxidase 2 (gastrointestinal) (GPX2), transcript variant 2, non-coding RNA.	chr14	65405869	65409623
ZSWIM3	4	0.023303	0.00144	NR_037628	Homo sapiens zinc finger, SWIM-type containing 3 (ZSWIM3), transcript variant 2, non-coding RNA.	chr20	44486219	44507769
MYO3B	2	0.2562	0.0066234	NR_045682	Homo sapiens myosin IIIB (MYO3B), transcript variant 3, non-coding RNA.	chr2	171034654	171511674
OR51B5	1	0.54525	0.010543	NR_038321	Homo sapiens olfactory receptor, family 51, subfamily B, member 5 (OR51B5), transcript variant 2, non-coding RNA.	chr11	5362112	5526882
C17orf62	3	0.089137	0.0032909	NR_036519	Homo sapiens chromosome 17 open reading frame 62 (C17orf62), transcript variant 12, non-coding RNA.	chr17	80407590	80408707
FAM193A	1	0.54525	0.010542	NR_046335	Homo sapiens family with sequence similarity 193, member A (FAM193A), transcript variant 3, non-coding RNA.	chr4	2627158	2734302
CMTM3	8	6.8262e-06	3.7389e-05	NR_037613	Homo sapiens CKLF-like MARVEL transmembrane domain containing 3 (CMTM3), transcript variant 6, non-coding RNA.	chr16	66637934	66647795
ZIC4	2	0.2562	0.0066227	NR_033118	Homo sapiens Zic family member 4 (ZIC4), transcript variant 4, non-coding RNA.	chr3	147103834	147110217
PSMA3	6	0.00069869	0.00024505	NR_038123	Homo sapiens proteasome (prosome, macropain) subunit, alpha type, 3 (PSMA3), transcript variant 3, non-coding RNA.	chr14	58711522	58738727
MIR3138	0	0.85087	0.012395	NR_036090	Homo sapiens microRNA 3138 (MIR3138), microRNA.	chr4	10080234	10080316
MIR548T	0	0.85087	0.012394	NR_036093	Homo sapiens microRNA 548t (MIR548T), microRNA.	chr7	147626684	148043927
LOC100500773	0	0.85087	0.012394	NR_036611	Homo sapiens serine/arginine-rich splicing factor 3 pseudogene (LOC100500773), non-coding RNA.	chr8	96959212	96960576
LOC729739	0	0.85087	0.012392	NR_045207	Homo sapiens peptidylprolyl isomerase A (cyclophilin A) pseudogene (LOC729739), non-coding RNA.	chr15	74653892	74654382
SCGB2B3P	0	0.85087	0.012391	NR_045208	Homo sapiens secretoglobin, family 2B, member 3, pseudogene (SCGB2B3P), non-coding RNA.	chr19	35136777	35136957
LOC653513	0	0.85087	0.012391	NR_037182	Homo sapiens phosphodiesterase 4D interacting protein pseudogene (LOC653513), non-coding RNA.	chr1	144676436	144680025
LOC392364	0	0.85087	0.01239	NR_040117	Homo sapiens nuclear pore associated protein 1 pseudogene (LOC392364), non-coding RNA.	chr9	90472957	90473971
MIR3918	0	0.85087	0.012389	NR_037482	Homo sapiens microRNA 3918 (MIR3918), microRNA.	chr6	159185692	159185785
LOC728739	0	0.85087	0.012389	NR_037629	Homo sapiens programmed cell death 2 pseudogene (LOC728739), non-coding RNA.	chr12	108296926	108297548
LOC100130849	0	0.85087	0.012388	NR_038450	Homo sapiens phosphorylase kinase, gamma 1 (muscle) pseudogene (LOC100130849), non-coding RNA.	chr7	56943077	56949839
MIR4536-1	0	0.85087	0.012387	NR_039764	Homo sapiens microRNA 4536-1 (MIR4536-1), microRNA.	chrX	55477892	55477953
MIR3960	0	0.85087	0.012387	NR_039767	Homo sapiens microRNA 3960 (MIR3960), microRNA.	chr9	130548111	130548202
LOC100130673	0	0.85087	0.012386	NR_038454	Homo sapiens phosphoribosyl pyrophosphate synthetase 2 pseudogene (LOC100130673), non-coding RNA.	chr7	32496509	32498106
MIR3065	0	0.85087	0.012385	NR_036151	Homo sapiens microRNA 3065 (MIR3065), microRNA.	chr17	79099676	79099755
MIR4638	0	0.85087	0.012384	NR_039781	Homo sapiens microRNA 4638 (MIR4638), microRNA.	chr5	180649565	180649633
MIR3190	0	0.85087	0.012384	NR_036158	Homo sapiens microRNA 3190 (MIR3190), microRNA.	chr19	47730198	47730278
MIR3191	0	0.85087	0.012383	NR_036159	Homo sapiens microRNA 3191 (MIR3191), microRNA.	chr19	47730200	47730276
MIR3193	0	0.85087	0.012382	NR_036161	Homo sapiens microRNA 3193 (MIR3193), microRNA.	chr20	30194988	30195043
MIR3196	0	0.85087	0.012382	NR_036163	Homo sapiens microRNA 3196 (MIR3196), microRNA.	chr20	61870130	61870194
SNORA58	0	0.85087	0.012381	NR_002985	Homo sapiens small nucleolar RNA, H/ACA box 58 (SNORA58), small nucleolar RNA.	chr3	131197841	131198077
PPIAP30	2	0.2562	0.006622	NR_036506	Homo sapiens peptidylprolyl isomerase A (cyclophilin A) pseudogene 30 (PPIAP30), non-coding RNA.	chr10	15196720	15197346
SNORD103A	0	0.85087	0.01238	NR_004054	Homo sapiens small nucleolar RNA, C/D box 103A (SNORD103A), small nucleolar RNA.	chr1	31421964	31422052
HIST1H2APS1	0	0.85087	0.012379	NR_045125	Homo sapiens histone cluster 1, H2a, pseudogene 1 (HIST1H2APS1), non-coding RNA.	chr6	25732660	25733089
ZNF847P	2	0.2562	0.0066214	NR_036753	Homo sapiens zinc finger protein 847, pseudogene (ZNF847P), non-coding RNA.	chr1	227884732	227885408
MIR4297	0	0.85087	0.012378	NR_036179	Homo sapiens microRNA 4297 (MIR4297), microRNA.	chr10	131641562	131641638
MIR4305	0	0.85087	0.012377	NR_036190	Homo sapiens microRNA 4305 (MIR4305), microRNA.	chr13	40238170	40238272
CES5AP1	0	0.85087	0.012377	NR_037839	Homo sapiens carboxylesterase 5A pseudogene 1 (CES5AP1), non-coding RNA.	chr22	23701792	23724313
MIR3140	0	0.85087	0.012376	NR_036092	Homo sapiens microRNA 3140 (MIR3140), microRNA.	chr4	153410478	153410568
FLJ20518	0	0.85087	0.012375	NR_037925	Homo sapiens FSHD region gene 2 family, member C pseudogene (FLJ20518), non-coding RNA.	chr3	75713480	75716368
MIR4683	0	0.85087	0.012375	NR_039831	Homo sapiens microRNA 4683 (MIR4683), microRNA.	chr10	35930099	35930180
MIR4323	0	0.85087	0.012374	NR_036208	Homo sapiens microRNA 4323 (MIR4323), microRNA.	chr19	42637596	42637665
RBM5-AS1	0	0.85087	0.012373	NR_045388	Homo sapiens RBM5 antisense RNA 1 (RBM5-AS1), antisense RNA.	chr3	50137035	50138421
PMS2P4	4	0.023303	0.0014396	NR_046297	Homo sapiens postmeiotic segregation increased 2 pseudogene 4 (PMS2P4), transcript variant 1, non-coding RNA.	chr7	66752526	66767429
MIR4251	0	0.85087	0.012373	NR_036215	Homo sapiens microRNA 4251 (MIR4251), microRNA.	chr1	3044538	3044599
SCARNA9	0	0.85087	0.012372	NR_002569	Homo sapiens small Cajal body-specific RNA 9 (SCARNA9), guide RNA.	chr11	93454679	93455032
MIR4694	0	0.85087	0.012371	NR_039843	Homo sapiens microRNA 4694 (MIR4694), microRNA.	chr11	19781549	19781629
OR5AK4P	0	0.85087	0.01237	NR_036445	Homo sapiens olfactory receptor, family 5, subfamily AK, member 4 pseudogene (OR5AK4P), non-coding RNA.	chr11	56805008	56805935
LOC641515	1	0.54525	0.010541	NR_038135	Homo sapiens uncharacterized LOC641515 (LOC641515), non-coding RNA.	chr1	202789384	202796341
MIR3922	0	0.85087	0.01237	NR_037487	Homo sapiens microRNA 3922 (MIR3922), microRNA.	chr12	104985410	104985494
MIR4706	0	0.85087	0.012369	NR_039855	Homo sapiens microRNA 4706 (MIR4706), microRNA.	chr14	65511405	65511487
MIR4711	0	0.85087	0.012368	NR_039861	Homo sapiens microRNA 4711 (MIR4711), microRNA.	chr1	60198898	60198968
UBE2MP1	0	0.85087	0.012367	NR_002837	Homo sapiens ubiquitin-conjugating enzyme E2M pseudogene 1 (UBE2MP1), non-coding RNA.	chr16	34403801	34404762
LOC554206	1	0.54525	0.01054	NR_038379	Homo sapiens leucine carboxyl methyltransferase 1 pseudogene (LOC554206), non-coding RNA.	chr16	25043061	25044098
MIR4288	0	0.85087	0.012366	NR_036250	Homo sapiens microRNA 4288 (MIR4288), microRNA.	chr8	28362632	28362699
MIR4292	0	0.85087	0.012366	NR_036251	Homo sapiens microRNA 4292 (MIR4292), microRNA.	chr9	139725408	139725475
MIR4733	0	0.85087	0.012365	NR_039886	Homo sapiens microRNA 4733 (MIR4733), microRNA.	chr17	29421367	29421443
MIR1270-2	0	0.85087	0.012364	NR_036264	Homo sapiens microRNA 1270-2 (MIR1270-2), microRNA.	chr19	20510080	20510163
RPPH1	0	0.85087	0.012363	NR_002312	Homo sapiens ribonuclease P RNA component H1 (RPPH1), RNase P RNA.	chr14	20811229	20811570
SNORA65	0	0.85087	0.012363	NR_002449	Homo sapiens small nucleolar RNA, H/ACA box 65 (SNORA65), small nucleolar RNA.	chr9	130210780	130210916
DNM1P41	1	0.54525	0.01054	NR_033787	Homo sapiens DNM1 pseudogene 41 (DNM1P41), non-coding RNA.	chr15	85045805	85050249
RNA45S5	0	0.85087	0.012362	NR_046235	Homo sapiens RNA, 45S pre-ribosomal 5 (RNA45S5), ribosomal RNA.	chrUn_gl000220	105423	118780
RCAN3AS	0	0.85087	0.012361	NR_045407	Homo sapiens RCAN3 antisense (RCAN3AS), transcript variant 2, antisense RNA.	chr1	24822822	24828850
MIR4453	0	0.85087	0.012361	NR_039658	Homo sapiens microRNA 4453 (MIR4453), microRNA.	chr4	153457579	153457668
HIST2H2BC	1	0.54525	0.010539	NR_036461	Homo sapiens histone cluster 2, H2bc (pseudogene) (HIST2H2BC), non-coding RNA.	chr1	149821758	149822340
OR4F13P	0	0.85087	0.01236	NR_046417	Homo sapiens olfactory receptor, family 4, subfamily F, member 13 pseudogene (OR4F13P), non-coding RNA.	chr15	102382321	102390527
MLLT10P1	0	0.85087	0.012359	NR_045115	Homo sapiens myeloid/lymphoid or mixed-lineage leukemia (trithorax homolog, Drosophila); translocated to, 10 pseudogene 1 (MLLT10P1), non-coding RNA.	chr20	29637583	29638138
MIR3609	0	0.85087	0.012358	NR_037403	Homo sapiens microRNA 3609 (MIR3609), microRNA.	chr7	98479272	98479352
MIR4466	0	0.85087	0.012357	NR_039676	Homo sapiens microRNA 4466 (MIR4466), microRNA.	chr6	157100811	157100865
MIR1270-1	0	0.85087	0.012356	NR_036053	Homo sapiens microRNA 1270-1 (MIR1270-1), microRNA.	chr19	20510080	20510163
MIR3613	0	0.85087	0.012356	NR_037407	Homo sapiens microRNA 3613 (MIR3613), microRNA.	chr13	50570550	50570637
ANAPC1P1	0	0.85087	0.012355	NR_037931	Homo sapiens anaphase promoting complex subunit 1 pseudogene 1 (ANAPC1P1), non-coding RNA.	chr2	87088947	87122165
LOC100289656	0	0.85087	0.012354	NR_036475	Homo sapiens Dexi homolog (mouse) pseudogene (LOC100289656), non-coding RNA.	chr15	29033388	29034538
FLJ31813	0	0.85087	0.012354	NR_038275	Homo sapiens FAM21B pseudogene (FLJ31813), non-coding RNA.	chr10	51780941	51827563
TMPRSS11GP	0	0.85087	0.012353	NR_033737	Homo sapiens transmembrane protease, serine 11G, pseudogene (TMPRSS11GP), non-coding RNA.	chr4	68857529	68863157
VN1R10P	0	0.85087	0.012352	NR_045612	Homo sapiens vomeronasal 1 receptor 10 pseudogene (VN1R10P), non-coding RNA.	chr6	27292539	27293741
SNORD111B	0	0.85087	0.012352	NR_037420	Homo sapiens small nucleolar RNA, C/D box 111B (SNORD111B), small nucleolar RNA.	chr16	70563401	70563502
MIR4486	0	0.85087	0.012351	NR_039706	Homo sapiens microRNA 4486 (MIR4486), microRNA.	chr11	19596856	19596919
GLUD1P7	0	0.85087	0.01235	NR_048574	Homo sapiens glutamate dehydrogenase 1 pseudogene 7 (GLUD1P7), non-coding RNA.	chr10	46764667	46768346
LOC642423	0	0.85087	0.01235	NR_049748	Homo sapiens golgin A2 pseudogene (LOC642423), non-coding RNA.	chr15	84868829	84869441
MIR4763	0	0.85087	0.012349	NR_039920	Homo sapiens microRNA 4763 (MIR4763), microRNA.	chr22	46509445	46509537
MIRLET7A3	0	0.85087	0.012348	NR_029478	Homo sapiens microRNA let-7a-3 (MIRLET7A3), microRNA.	chr22	46508628	46508702
MIR1291	0	0.85087	0.012347	NR_031623	Homo sapiens microRNA 1291 (MIR1291), microRNA.	chr12	49048226	49048313
DDX11L2	0	0.85087	0.012347	NR_024005	Homo sapiens DEAD/H (Asp-Glu-Ala-Asp/His) box helicase 11 like 2 (DDX11L2), transcript variant 2, non-coding RNA.	chr2	114356604	114359153
MIR1248	0	0.85087	0.012346	NR_031650	Homo sapiens microRNA 1248 (MIR1248), microRNA.	chr3	186504460	186504566
RNU6-52P	0	0.85087	0.012345	NR_046927	Homo sapiens RNA, U6 small nuclear 52, pseudogene (RNU6-52P), small nuclear RNA.	chr13	19717121	19717217
CYP4Z2P	1	0.54525	0.010538	NR_002788	Homo sapiens cytochrome P450, family 4, subfamily Z, polypeptide 2, pseudogene (CYP4Z2P), non-coding RNA.	chr1	47308766	47366147
RNU6-57P	0	0.85087	0.012343	NR_046931	Homo sapiens RNA, U6 small nuclear 57, pseudogene (RNU6-57P), small nuclear RNA.	chr7	143906939	143906966
RNU6-28P	0	0.85087	0.012342	NR_046489	Homo sapiens RNA, U6 small nuclear 28, pseudogene (RNU6-28P), small nuclear RNA.	chrX	110627483	110664835
RNU6-64P	0	0.85087	0.012341	NR_046935	Homo sapiens RNA, U6 small nuclear 64, pseudogene (RNU6-64P), small nuclear RNA.	chr19	55471012	55471043
RNU6-33P	0	0.85087	0.01234	NR_046491	Homo sapiens RNA, U6 small nuclear 33, pseudogene (RNU6-33P), small nuclear RNA.	chr7	150064035	150064063
RNU6-67P	0	0.85087	0.012339	NR_046937	Homo sapiens RNA, U6 small nuclear 67, pseudogene (RNU6-67P), small nuclear RNA.	chr21	22657821	22658102
MIR532	0	0.85087	0.012338	NR_030241	Homo sapiens microRNA 532 (MIR532), microRNA.	chrX	49767753	49767844
RNU6-35P	0	0.85087	0.012338	NR_046493	Homo sapiens RNA, U6 small nuclear 35, pseudogene (RNU6-35P), small nuclear RNA.	chr19	55471012	55471042
RNU6-69P	0	0.85087	0.012337	NR_046939	Homo sapiens RNA, U6 small nuclear 69, pseudogene (RNU6-69P), small nuclear RNA.	chr3	86490313	86490361
RNU6-72P	0	0.85087	0.012336	NR_046941	Homo sapiens RNA, U6 small nuclear 72, pseudogene (RNU6-72P), small nuclear RNA.	chr1	186198963	186281028
RNU6-76P	0	0.85087	0.012334	NR_046943	Homo sapiens RNA, U6 small nuclear 76, pseudogene (RNU6-76P), small nuclear RNA.	chr16	33463506	33563243
RNU6-79P	0	0.85087	0.012332	NR_046945	Homo sapiens RNA, U6 small nuclear 79, pseudogene (RNU6-79P), small nuclear RNA.	chr1	201736888	201767778
RNU6-81P	0	0.85087	0.012331	NR_046946	Homo sapiens RNA, U6 small nuclear 81, pseudogene (RNU6-81P), small nuclear RNA.	chr2	132202795	132360468
RNU6-83P	0	0.85087	0.012331	NR_046948	Homo sapiens RNA, U6 small nuclear 83, pseudogene (RNU6-83P), small nuclear RNA.	chr8	72886127	72886418
RHNO1	1	0.54525	0.010537	NR_046433	Homo sapiens RAD9-HUS1-RAD1 interacting nuclear orphan 1 (RHNO1), transcript variant 7, non-coding RNA.	chr12	2985423	2998691
COL6A5	4	0.023303	0.0014393	NR_022012	Homo sapiens collagen, type VI, alpha 5 (COL6A5), transcript variant 3, non-coding RNA.	chr3	130064358	130203690
TEX264	3	0.089137	0.0032904	NR_103463	Homo sapiens testis expressed 264 (TEX264), transcript variant 9, non-coding RNA.	chr3	51705642	51738339
CACNG6	2	0.2562	0.0066207	NR_102308	Homo sapiens calcium channel, voltage-dependent, gamma subunit 6 (CACNG6), transcript variant 4, non-coding RNA.	chr19	54494402	54515920
C12orf42	5	0.0046242	0.00059941	NR_103526	Homo sapiens chromosome 12 open reading frame 42 (C12orf42), transcript variant 5, non-coding RNA.	chr12	103631368	103889788
PTPRR	4	0.023303	0.001439	NR_073474	Homo sapiens protein tyrosine phosphatase, receptor type, R (PTPRR), transcript variant 5, non-coding RNA.	chr12	71031852	71148388
ENKUR	2	0.2562	0.00662	NR_072992	Homo sapiens enkurin, TRPC channel interacting protein (ENKUR), transcript variant 3, non-coding RNA.	chr10	25270907	25305085
CRIP2	4	0.023303	0.0014386	NR_073084	Homo sapiens cysteine-rich protein 2 (CRIP2), transcript variant 7, non-coding RNA.	chr14	105942195	105946507
DEDD2	5	0.0046242	0.00059911	NR_073052	Homo sapiens death effector domain containing 2 (DEDD2), transcript variant 10, non-coding RNA.	chr19	42702744	42721944
DEFB119	3	0.089137	0.0032899	NR_073152	Homo sapiens defensin, beta 119 (DEFB119), transcript variant 6, non-coding RNA.	chr20	29964965	29978452
DYDC2	2	0.2562	0.0066194	NR_070308	Homo sapiens DPY30 domain containing 2 (DYDC2), transcript variant 4, non-coding RNA.	chr10	82104500	82127829
ATRNL1	1	0.54525	0.010537	NR_074088	Homo sapiens attractin-like 1 (ATRNL1), transcript variant 3, non-coding RNA.	chr10	116853123	116931126
AKR1E2	3	0.089137	0.0032894	NR_073126	Homo sapiens aldo-keto reductase family 1, member E2 (AKR1E2), transcript variant 5, non-coding RNA.	chr10	4868368	4890251
KTN1	4	0.023303	0.0014383	NR_073128	Homo sapiens kinectin 1 (kinesin receptor) (KTN1), transcript variant 6, non-coding RNA.	chr14	56046924	56151302
RPS14P3	0	0.85087	0.01233	NR_077246	Homo sapiens ribosomal protein S14 pseudogene 3 (RPS14P3), non-coding RNA.	chr1	19934300	19935138
MARK2P9	0	0.85087	0.012329	NR_038243	Homo sapiens MAP/microtubule affinity-regulating kinase 2 pseudogene 9 (MARK2P9), non-coding RNA.	chr10	94178417	94179363
RPS18P9	0	0.85087	0.012329	NR_077247	Homo sapiens ribosomal protein S18 pseudogene 9 (RPS18P9), non-coding RNA.	chr6	149914751	149915720
DEFA9P	0	0.85087	0.012328	NR_073408	Homo sapiens defensin, alpha 9 pseudogene (DEFA9P), non-coding RNA.	chr8	6816810	6817683
LOC100996349	0	0.85087	0.012327	NR_103470	Homo sapiens testis expressed 264 pseudogene (LOC100996349), non-coding RNA.	chr19	22790817	22791303
RPSAP52	0	0.85087	0.012327	NR_026825	Homo sapiens ribosomal protein SA pseudogene 52 (RPSAP52), non-coding RNA.	chr12	66151799	66220754
SSX8	3	0.089137	0.003289	NR_027250	Homo sapiens synovial sarcoma, X breakpoint 8 (SSX8), non-coding RNA.	chrX	52651984	52662998
RNU6-31P	0	0.85087	0.012326	NR_046482	Homo sapiens RNA, U6 small nuclear 31, pseudogene (RNU6-31P), small nuclear RNA.	chr1	101806424	101806451
RNU6-53P	0	0.85087	0.012325	NR_046928	Homo sapiens RNA, U6 small nuclear 53, pseudogene (RNU6-53P), small nuclear RNA.	chr10	110930414	110999490
MIR5196	0	0.85087	0.012323	NR_049828	Homo sapiens microRNA 5196 (MIR5196), microRNA.	chr19	35836415	35836530
RNU6-16P	0	0.85087	0.012322	NR_046486	Homo sapiens RNA, U6 small nuclear 16, pseudogene (RNU6-16P), small nuclear RNA.	chr7	25880600	25880630
RNU6-19P	0	0.85087	0.012321	NR_046487	Homo sapiens RNA, U6 small nuclear 19, pseudogene (RNU6-19P), small nuclear RNA.	chr12	11944823	12079107
RNU6-66P	0	0.85087	0.012319	NR_046936	Homo sapiens RNA, U6 small nuclear 66, pseudogene (RNU6-66P), small nuclear RNA.	chr19	46720994	46809806
RNU6-34P	0	0.85087	0.012318	NR_046492	Homo sapiens RNA, U6 small nuclear 34, pseudogene (RNU6-34P), small nuclear RNA.	chr7	150064035	150064063
RNU6-71P	0	0.85087	0.012316	NR_046940	Homo sapiens RNA, U6 small nuclear 71, pseudogene (RNU6-71P), small nuclear RNA.	chr6	56137688	56615138
RNU6-78P	0	0.85087	0.012315	NR_046944	Homo sapiens RNA, U6 small nuclear 78, pseudogene (RNU6-78P), small nuclear RNA.	chr12	32146772	32146802
LOC643711	0	0.85087	0.012315	NR_077241	Homo sapiens platelet-activating factor acetylhydrolase 1b, catalytic subunit 2 (30kDa) pseudogene (LOC643711), transcript variant 2, non-coding RNA.	chr12	98107189	98147376
PPFIA3	4	0.023303	0.0014379	NR_103842	Homo sapiens protein tyrosine phosphatase, receptor type, f polypeptide (PTPRF), interacting protein (liprin), alpha 3 (PPFIA3), transcript variant 2, non-coding RNA.	chr19	49622645	49654287
CYP3A43	2	0.2562	0.0066187	NR_103868	Homo sapiens cytochrome P450, family 3, subfamily A, polypeptide 43 (CYP3A43), transcript variant 5, non-coding RNA.	chr7	99425635	99463727
LOC100093631	0	0.85087	0.012313	NR_003580	Homo sapiens general transcription factor II, i, pseudogene (LOC100093631), non-coding RNA.	chr7	72569011	72621336
TPI1P3	1	0.54525	0.010536	NR_027338	Homo sapiens triosephosphate isomerase 1 pseudogene 3 (TPI1P3), non-coding RNA.	chr6	116359893	116361107
LOC441455	0	0.85087	0.012313	NR_026792	Homo sapiens makorin ring finger protein 1 pseudogene (LOC441455), non-coding RNA.	chr9	99488102	99489749
MCU	0	0.85087	0.012312	NR_073062	Homo sapiens mitochondrial calcium uniporter (MCU), transcript variant 4, non-coding RNA.	chr10	74451888	74647452
GNRHR2	2	0.2562	0.006618	NR_002328	Homo sapiens gonadotropin-releasing hormone (type 2) receptor 2 (GNRHR2), transcript variant 1, non-coding RNA.	chr1	145509751	145516076
PPIAL4F	0	0.85087	0.012311	NM_001164262	Homo sapiens peptidylprolyl isomerase A (cyclophilin A)-like 4F (PPIAL4F), mRNA.	chr1	148201751	148202536
MT1IP	0	0.85087	0.012311	NR_104045	Homo sapiens metallothionein 1I, pseudogene (MT1IP), transcript variant 2, non-coding RNA.	chr16	56710027	56711789
RNVU1-19	0	0.85087	0.012307	NR_104086	Homo sapiens RNA, variant U1 small nuclear 19 (RNVU1-19), small nuclear RNA.	chr1	147994145	147994313
KIR3DX1	3	0.089137	0.0032885	NR_026716	Homo sapiens killer cell immunoglobulin-like receptor, three domains, X1 (KIR3DX1), transcript variant 1, non-coding RNA.	chr19	55043908	55057024
EXTL3	4	0.023303	0.0014376	NR_073468	Homo sapiens exostosin-like glycosyltransferase 3 (EXTL3), transcript variant 2, non-coding RNA.	chr8	28558989	28611207
SNORD52	0	0.85087	0.012306	NR_002742	Homo sapiens small nucleolar RNA, C/D box 52 (SNORD52), small nucleolar RNA.	chr6	31804852	31804916
RNU5E-1	0	0.85087	0.012305	NR_002754	Homo sapiens RNA, U5E small nuclear 1 (RNU5E-1), small nuclear RNA.	chr5	80501461	80746718
RNF126P1	1	0.54525	0.010535	NR_002818	Homo sapiens ring finger protein 126 pseudogene 1 (RNF126P1), non-coding RNA.	chr17	55122838	55124156
OR7E91P	1	0.54525	0.010534	NR_002185	Homo sapiens olfactory receptor, family 7, subfamily E, member 91 pseudogene (OR7E91P), non-coding RNA.	chr2	71251204	71257060
PER4	0	0.85087	0.012304	NR_002790	Homo sapiens period circadian clock 3 pseudogene (PER4), non-coding RNA.	chr7	9673899	9675447
SNORA71B	1	0.54525	0.010533	NR_002910	Homo sapiens small nucleolar RNA, H/ACA box 71B (SNORA71B), small nucleolar RNA.	chr20	37053842	37053978
SNORA43	1	0.54525	0.010533	NR_002975	Homo sapiens small nucleolar RNA, H/ACA box 43 (SNORA43), small nucleolar RNA.	chr9	139620555	139620689
KATNBL1P6	0	0.85087	0.012304	NR_003954	Homo sapiens katanin p80 subunit B-like 1 pseudogene 6 (KATNBL1P6), non-coding RNA.	chr6	147122804	147124960
LOC100129935	0	0.85087	0.012303	NR_026870	Homo sapiens lectin, galactoside-binding, soluble, 14 pseudogene (LOC100129935), non-coding RNA.	chr19	40129324	40133041
RGPD1	1	0.54525	0.010532	NM_001024457	Homo sapiens RANBP2-like and GRIP domain containing 1 (RGPD1), mRNA.	chr2	88055478	88285309
MANF	1	0.54525	0.010531	NM_006010	Homo sapiens mesencephalic astrocyte-derived neurotrophic factor (MANF), mRNA.	chr3	51422691	51426828
MIR326	0	0.85087	0.012302	NR_029891	Homo sapiens microRNA 326 (MIR326), microRNA.	chr11	75046135	75046230
PRAMEF13	0	0.85087	0.012302	NM_001024661	Homo sapiens PRAME family member 13 (PRAMEF13), mRNA.	chr1	13447413	13452656
LOC653486	0	0.85087	0.012301	NM_001097610	Homo sapiens secretoglobin, family 1C, member 1-like (LOC653486), mRNA.	chr11	193079	194500
PRAMEF8	0	0.85087	0.0123	NM_001012276	Homo sapiens PRAME family member 8 (PRAMEF8), mRNA.	chr1	12976466	12980300
MATR3	3	0.089137	0.003288	NM_018834	Homo sapiens matrin 3 (MATR3), transcript variant 2, mRNA.	chr5	138629332	138667366
GIGYF2	4	0.023303	0.0014372	NR_103494	Homo sapiens GRB10 interacting GYF protein 2 (GIGYF2), transcript variant 7, non-coding RNA.	chr2	233562014	233601358
NGRN	1	0.54525	0.01053	NR_028052	Homo sapiens neugrin, neurite outgrowth associated (NGRN), transcript variant 1, non-coding RNA.	chr15	90808894	90815443
CRCP	3	0.089137	0.0032876	NR_024548	Homo sapiens CGRP receptor component (CRCP), transcript variant 5, non-coding RNA.	chr7	65579804	65619553
CCT7	9	4.2202e-07	1.358e-05	NR_029403	Homo sapiens chaperonin containing TCP1, subunit 7 (eta) (CCT7), transcript variant 6, non-coding RNA.	chr2	73461363	73480150
EIF6	5	0.0046242	0.00059881	NR_052024	Homo sapiens eukaryotic translation initiation factor 6 (EIF6), transcript variant 9, non-coding RNA.	chr20	33866708	33872520
UBE2F	3	0.089137	0.0032871	NR_103498	Homo sapiens ubiquitin-conjugating enzyme E2F (putative) (UBE2F), transcript variant 6, non-coding RNA.	chr2	238875586	238951423
TRAPPC3	4	0.023303	0.0014369	NR_073097	Homo sapiens trafficking protein particle complex 3 (TRAPPC3), transcript variant 7, non-coding RNA.	chr1	36602169	36615115
RNF146	4	0.023303	0.0014365	NR_045102	Homo sapiens ring finger protein 146 (RNF146), transcript variant 5, non-coding RNA.	chr6	127587882	127609705
VPS51	1	0.54525	0.010529	NR_073519	Homo sapiens vacuolar protein sorting 51 homolog (S. cerevisiae) (VPS51), transcript variant 2, non-coding RNA.	chr11	64863586	64879332
POLDIP3	2	0.2562	0.0066174	NR_103820	Homo sapiens polymerase (DNA-directed), delta interacting protein 3 (POLDIP3), transcript variant 4, non-coding RNA.	chr22	42979726	43010968
MEIS2	2	0.2562	0.0066167	NR_051953	Homo sapiens Meis homeobox 2 (MEIS2), transcript variant e, non-coding RNA.	chr15	37183221	37392341
NDUFAF1	2	0.2562	0.0066161	NR_045620	Homo sapiens NADH dehydrogenase (ubiquinone) complex I, assembly factor 1 (NDUFAF1), transcript variant 2, non-coding RNA.	chr15	41679546	41694658
ENY2	6	0.00069869	0.00024472	NR_036471	Homo sapiens enhancer of yellow 2 homolog (Drosophila) (ENY2), transcript variant 3, non-coding RNA.	chr8	110346551	110358189
APH1A	5	0.0046242	0.00059851	NR_045033	Homo sapiens APH1A gamma secretase subunit (APH1A), transcript variant 5, non-coding RNA.	chr1	150237798	150241609
RBMX	0	0.85087	0.0123	NR_028477	Homo sapiens RNA binding motif protein, X-linked (RBMX), transcript variant 4, non-coding RNA.	chrX	135955605	135962939
NUP54	3	0.089137	0.0032866	NR_103782	Homo sapiens nucleoporin 54kDa (NUP54), transcript variant 5, non-coding RNA.	chr4	77035811	77069668
CSRP2BP	3	0.089137	0.0032861	NR_028402	Homo sapiens CSRP2 binding protein (CSRP2BP), transcript variant 2, non-coding RNA.	chr20	18125742	18169031
ABHD16A	0	0.85087	0.012299	NR_033489	Homo sapiens abhydrolase domain containing 16A (ABHD16A), transcript variant 4, non-coding RNA.	chr6	31654725	31671137
PPP1R10	4	0.023303	0.0014362	NR_072994	Homo sapiens protein phosphatase 1, regulatory subunit 10 (PPP1R10), transcript variant 2, non-coding RNA.	chr6	30568176	30585084
TECR	5	0.0046242	0.00059821	NR_038103	Homo sapiens trans-2,3-enoyl-CoA reductase (TECR), transcript variant 2, non-coding RNA.	chr19	14640378	14676792
SAE1	5	0.0046242	0.00059791	NR_027280	Homo sapiens SUMO1 activating enzyme subunit 1 (SAE1), transcript variant 4, non-coding RNA.	chr19	47634114	47713893
GSTM4	3	0.089137	0.0032857	NR_024538	Homo sapiens glutathione S-transferase mu 4 (GSTM4), transcript variant 3, non-coding RNA.	chr1	110198697	110204331
C6orf52	1	0.54525	0.010529	NR_026736	Homo sapiens chromosome 6 open reading frame 52 (C6orf52), transcript variant 2, non-coding RNA.	chr6	10671650	10695030
TMEM254	1	0.54525	0.010528	NR_072984	Homo sapiens transmembrane protein 254 (TMEM254), transcript variant 10, non-coding RNA.	chr10	81839000	81852307
TRO	1	0.54525	0.010527	NR_073149	Homo sapiens trophinin (TRO), transcript variant 10, non-coding RNA.	chrX	54946995	54957866
GYS1	2	0.2562	0.0066154	NR_027763	Homo sapiens glycogen synthase 1 (muscle) (GYS1), transcript variant 3, non-coding RNA.	chr19	49471381	49496610
MPPE1	3	0.089137	0.0032852	NR_040242	Homo sapiens metallophosphoesterase 1 (MPPE1), transcript variant 5, non-coding RNA.	chr18	11883471	11908796
SRP68	3	0.089137	0.0032847	NR_048541	Homo sapiens signal recognition particle 68kDa (SRP68), transcript variant 4, non-coding RNA.	chr17	74034855	74068607
NOP56	2	0.2562	0.0066147	NR_027700	Homo sapiens NOP56 ribonucleoprotein (NOP56), transcript variant 2, non-coding RNA.	chr20	2633177	2639039
FKBP14	6	0.00069869	0.00024439	NR_046479	Homo sapiens FK506 binding protein 14, 22 kDa (FKBP14), transcript variant 3, non-coding RNA.	chr7	30050198	30066417
STRIP1	1	0.54525	0.010526	NR_073071	Homo sapiens striatin interacting protein 1 (STRIP1), transcript variant 3, non-coding RNA.	chr1	110577222	110597263
ARL6IP4	2	0.2562	0.0066141	NR_103512	Homo sapiens ADP-ribosylation-like factor 6 interacting protein 4 (ARL6IP4), transcript variant 8, non-coding RNA.	chr12	123464606	123467460
CHTF8	4	0.023303	0.0014359	NR_033227	Homo sapiens CTF8, chromosome transmission fidelity factor 8 homolog (S. cerevisiae) (CHTF8), transcript variant 2, non-coding RNA.	chr16	69151911	69166493
PLEKHB2	4	0.023303	0.0014355	NR_049792	Homo sapiens pleckstrin homology domain containing, family B (evectins) member 2 (PLEKHB2), transcript variant 14, non-coding RNA.	chr2	131862419	131907425
DCAF7	5	0.0046242	0.00059761	NR_073585	Homo sapiens DDB1 and CUL4 associated factor 7 (DCAF7), transcript variant 2, non-coding RNA.	chr17	61627795	61671642
ARMCX6	4	0.023303	0.0014352	NR_033669	Homo sapiens armadillo repeat containing, X-linked 6 (ARMCX6), transcript variant 4, non-coding RNA.	chrX	100870107	100872991
TRAPPC13	1	0.54525	0.010525	NR_003545	Homo sapiens trafficking protein particle complex 13 (TRAPPC13), transcript variant 4, non-coding RNA.	chr5	64920557	64926532
DCAF8	4	0.023303	0.0014348	NR_028105	Homo sapiens DDB1 and CUL4 associated factor 8 (DCAF8), transcript variant 4, non-coding RNA.	chr1	160209011	160232318
MAP3K13	4	0.023303	0.0014345	NR_038322	Homo sapiens mitogen-activated protein kinase kinase kinase 13 (MAP3K13), transcript variant 4, non-coding RNA.	chr3	185000728	185010867
ATP8B4	3	0.089137	0.0032843	NR_073597	Homo sapiens ATPase, class I, type 8B, member 4 (ATP8B4), transcript variant 3, non-coding RNA.	chr15	50150434	50411419
DGCR2	3	0.089137	0.0032838	NR_033674	Homo sapiens DiGeorge syndrome critical region gene 2 (DGCR2), transcript variant 5, non-coding RNA.	chr22	19023794	19109967
AKIP1	1	0.54525	0.010525	NR_045417	Homo sapiens A kinase (PRKA) interacting protein 1 (AKIP1), transcript variant 5, non-coding RNA.	chr11	8932738	8941626
ACBD5	3	0.089137	0.0032833	NR_024150	Homo sapiens acyl-CoA binding domain containing 5 (ACBD5), transcript variant 3, non-coding RNA.	chr10	27484142	27531068
LOC613037	0	0.85087	0.012298	NR_002555	Homo sapiens nuclear pore complex interacting protein pseudogene (LOC613037), non-coding RNA.	chr16	30234349	30256932
LOC650368	0	0.85087	0.012298	NR_024248	Homo sapiens asparagine-linked glycosylation 1-like pseudogene (LOC650368), non-coding RNA.	chr11	3402190	3430378
LOC100286922	1	0.54525	0.010524	NR_037695	Homo sapiens DnaJ (Hsp40) homolog, subfamily B, member 3 pseudogene (LOC100286922), transcript variant 2, non-coding RNA.	chr2	234662961	234663991
ARFGAP1	5	0.0046242	0.00059731	NR_104023	Homo sapiens ADP-ribosylation factor GTPase activating protein 1 (ARFGAP1), transcript variant 7, non-coding RNA.	chr20	61915466	61921142
DYNLRB1	4	0.023303	0.0014341	NR_104032	Homo sapiens dynein, light chain, roadblock-type 1 (DYNLRB1), transcript variant 6, non-coding RNA.	chr20	33104188	33128762
FRG1B	1	0.54525	0.010523	NR_003579	Homo sapiens FSHD region gene 1 family, member B (FRG1B), non-coding RNA.	chr20	29611878	29634007
NSFP1	0	0.85087	0.012297	NR_033799	Homo sapiens N-ethylmaleimide-sensitive factor pseudogene 1 (NSFP1), non-coding RNA.	chr17	44668099	44718040
TRAPPC2P1	0	0.85087	0.012296	NR_002166	Homo sapiens trafficking protein particle complex 2 pseudogene 1 (TRAPPC2P1), non-coding RNA.	chr19	57874878	57876721
P2RX6P	0	0.85087	0.012295	NR_002829	Homo sapiens purinergic receptor P2X, ligand-gated ion channel, 6 pseudogene (P2RX6P), non-coding RNA.	chr22	21396680	21398538
LOC100288778	0	0.85087	0.012295	NR_028269	Homo sapiens WAS protein family homolog 1 pseudogene (LOC100288778), non-coding RNA.	chr12	87983	91263
LOC93622	0	0.85087	0.012294	NR_015433	Homo sapiens Morf4 family associated protein 1-like 1 pseudogene (LOC93622), non-coding RNA.	chr4	6675820	6677774
ABCC6P2	0	0.85087	0.012293	NR_023387	Homo sapiens ATP-binding cassette, sub-family C, member 6 pseudogene 2 (ABCC6P2), non-coding RNA.	chr16	14916288	14918559
PRAMEF22	0	0.85087	0.012293	NM_001100631	Homo sapiens PRAME family member 22 (PRAMEF22), mRNA.	chr1	13035542	13038381
CGNL1	7	7.9966e-05	0.00010191	NM_001252335	Homo sapiens cingulin-like 1 (CGNL1), transcript variant 1, mRNA.	chr15	57668702	57842925
HPN	7	7.9966e-05	0.00010141	NM_002151	Homo sapiens hepsin (HPN), transcript variant 2, mRNA.	chr19	35531409	35557477
OR9G9	0	0.85087	0.012292	NM_001013358	Homo sapiens olfactory receptor, family 9, subfamily G, member 9 (OR9G9), mRNA.	chr11	56467863	56468781
FAM157A	0	0.85087	0.012291	NM_001145248	Homo sapiens family with sequence similarity 157, member A (FAM157A), mRNA.	chr3	197879236	197907728
NXF5	2	0.2562	0.0066134	NR_028089	Homo sapiens nuclear RNA export factor 5 (NXF5), transcript variant 2, non-coding RNA.	chrX	101087084	101112549
GDAP1L1	3	0.089137	0.0032829	NR_046353	Homo sapiens ganglioside induced differentiation associated protein 1-like 1 (GDAP1L1), transcript variant 6, non-coding RNA.	chr20	42875897	42909557
NLGN4Y	2	0.2562	0.0066127	NR_046355	Homo sapiens neuroligin 4, Y-linked (NLGN4Y), transcript variant 5, non-coding RNA.	chrY	16635384	16955848
ATP5S	3	0.089137	0.0032824	NR_033761	Homo sapiens ATP synthase, H+ transporting, mitochondrial Fo complex, subunit s (factor B) (ATP5S), transcript variant 4, non-coding RNA.	chr14	50779046	50792946
TBRG1	2	0.2562	0.0066121	NR_016021	Homo sapiens transforming growth factor beta regulator 1 (TBRG1), transcript variant 2, non-coding RNA.	chr11	124492741	124505822
C11orf49	3	0.089137	0.0032819	NR_103472	Homo sapiens chromosome 11 open reading frame 49 (C11orf49), transcript variant 7, non-coding RNA.	chr11	46958239	47183798
LOC644172	0	0.85087	0.012291	NR_026901	Homo sapiens mitogen-activated protein kinase 8 interacting protein 1 pseudogene (LOC644172), non-coding RNA.	chr17	43677491	43679748
LOC729159	0	0.85087	0.01229	NM_001282301	Homo sapiens UPF0607 protein ENSP00000381418-like (LOC729159), mRNA.	chr16	60392358	60393667
SLC25A32	6	0.00069869	0.00024405	NR_102338	Homo sapiens solute carrier family 25 (mitochondrial folate carrier), member 32 (SLC25A32), transcript variant 3, non-coding RNA.	chr8	104410865	104427563
PCDHA9	1	0.54525	0.010522	NM_014005	Homo sapiens protocadherin alpha 9 (PCDHA9), transcript variant 2, mRNA.	chr5	140227356	140233744
PRAMEF16	0	0.85087	0.012289	NM_001045480	Homo sapiens PRAME family member 16 (PRAMEF16), mRNA.	chr1	13495253	13498259
OR8U8	0	0.85087	0.012289	NM_001013356	Homo sapiens olfactory receptor, family 8, subfamily U, member 8 (OR8U8), mRNA.	chr11	56143099	56143975
PCDHB16	5	0.0046242	0.00059701	NM_020957	Homo sapiens protocadherin beta 16 (PCDHB16), mRNA.	chr5	140561264	140565796
VPS29	3	0.089137	0.0032814	NR_104102	Homo sapiens vacuolar protein sorting 29 homolog (S. cerevisiae) (VPS29), transcript variant 8, non-coding RNA.	chr12	110929327	110939945
LMAN2L	4	0.023303	0.0014338	NR_024521	Homo sapiens lectin, mannose-binding 2-like (LMAN2L), transcript variant 6, non-coding RNA.	chr2	97371666	97405813
POT1	6	0.00069869	0.00024372	NR_003102	Homo sapiens protection of telomeres 1 (POT1), transcript variant 2, non-coding RNA.	chr7	124462439	124570037
MIR642A	0	0.85087	0.012288	NR_030372	Homo sapiens microRNA 642a (MIR642A), microRNA.	chr19	46178185	46178282
PRAMEF20	0	0.85087	0.012287	NM_001099852	Homo sapiens PRAME family member 20 (PRAMEF20), mRNA.	chr1	13516065	13526943
TRIM46	4	0.023303	0.0014335	NR_046329	Homo sapiens tripartite motif containing 46 (TRIM46), transcript variant 7, non-coding RNA.	chr1	155147229	155157447
LOC100652931	0	0.85087	0.012286	NR_104151	Homo sapiens RNA binding motif protein, Y-linked, family 1, member A1 pseudogene (LOC100652931), non-coding RNA.	chrY	24462824	24466531
BOLA2	0	0.85087	0.012286	NM_001031827	Homo sapiens bolA family member 2 (BOLA2), mRNA.	chr16	29464913	29466285
LOC100131303	0	0.85087	0.012285	NM_001282442	Homo sapiens uncharacterized LOC100131303 (LOC100131303), mRNA.	chr16	68047338	68049814
CCT3	8	6.8262e-06	3.661e-05	NR_036564	Homo sapiens chaperonin containing TCP1, subunit 3 (gamma) (CCT3), transcript variant 4, non-coding RNA.	chr1	156278751	156308206
SNORD35B	0	0.85087	0.012284	NR_001285	Homo sapiens small nucleolar RNA, C/D box 35B (SNORD35B), small nucleolar RNA.	chr19	50000975	50001062
NOL3	1	0.54525	0.010521	NM_003946	Homo sapiens nucleolar protein 3 (apoptosis repressor with CARD domain) (NOL3), transcript variant 2, mRNA.	chr16	67207755	67209640
SPATA33	0	0.85087	0.012284	NR_073515	Homo sapiens spermatogenesis associated 33 (SPATA33), transcript variant 6, non-coding RNA.	chr16	89724211	89736866
LONP1	5	0.0046242	0.00059671	NR_076392	Homo sapiens lon peptidase 1, mitochondrial (LONP1), transcript variant 4, non-coding RNA.	chr19	5691844	5720176
TARS2	6	0.00069869	0.00024339	NR_073513	Homo sapiens threonyl-tRNA synthetase 2, mitochondrial (putative) (TARS2), transcript variant 4, non-coding RNA.	chr1	150459839	150480085
TMEM198B	2	0.2562	0.0066114	NR_036479	Homo sapiens transmembrane protein 198B, pseudogene (TMEM198B), transcript variant 4, non-coding RNA.	chr12	56223391	56230030
ZNF271	2	0.2562	0.0066107	NR_024565	Homo sapiens zinc finger protein 271 (ZNF271), transcript variant 1, non-coding RNA.	chr18	32870235	32890730
MRPS14	4	0.023303	0.0014331	NR_037606	Homo sapiens mitochondrial ribosomal protein S14 (MRPS14), transcript variant 2, non-coding RNA.	chr1	174982093	174992591
ABHD11	6	0.00069869	0.00024306	NR_026910	Homo sapiens abhydrolase domain containing 11 (ABHD11), transcript variant 5, non-coding RNA.	chr7	73150426	73153184
DLST	1	0.54525	0.010521	NR_045209	Homo sapiens dihydrolipoamide S-succinyltransferase (E2 component of 2-oxo-glutarate complex) (DLST), transcript variant 4, non-coding RNA.	chr14	75348593	75370450
LETMD1	1	0.54525	0.01052	NR_045020	Homo sapiens LETM1 domain containing 1 (LETMD1), transcript variant 6, non-coding RNA.	chr12	51442081	51454207
MSTO1	4	0.023303	0.0014328	NR_046294	Homo sapiens misato 1, mitochondrial distribution and morphology regulator (MSTO1), transcript variant 6, non-coding RNA.	chr1	155579960	155584758
MRPS2	6	0.00069869	0.00024274	NR_051968	Homo sapiens mitochondrial ribosomal protein S2 (MRPS2), transcript variant 3, non-coding RNA.	chr9	138392476	138396519
MAGEA12	2	0.2562	0.0066101	NM_001166387	Homo sapiens melanoma antigen family A, 12 (MAGEA12), transcript variant 2, mRNA.	chrX	151899292	151903184
RTN3	3	0.089137	0.003281	NR_049750	Homo sapiens reticulon 3 (RTN3), transcript variant 8, non-coding RNA.	chr11	63448921	63527363
HLA-J	1	0.54525	0.010519	NR_024240	Homo sapiens major histocompatibility complex, class I, J (pseudogene) (HLA-J), non-coding RNA.	chr6	29973747	29977733
BOK-AS1	0	0.85087	0.012283	NR_033346	Homo sapiens BOK antisense RNA 1 (BOK-AS1), antisense RNA.	chr2	242483800	242498558
EMBP1	0	0.85087	0.012282	NR_003955	Homo sapiens embigin pseudogene 1 (EMBP1), non-coding RNA.	chr1	121260909	121313686
MIR4258	0	0.85087	0.012282	NR_036212	Homo sapiens microRNA 4258 (MIR4258), microRNA.	chr1	154948168	154948259
SUMO1P3	0	0.85087	0.012281	NR_002190	Homo sapiens SUMO1 pseudogene 3 (SUMO1P3), non-coding RNA.	chr1	160287054	160288260
MIR96	0	0.85087	0.01228	NR_029512	Homo sapiens microRNA 96 (MIR96), microRNA.	chr7	129414532	129414609
MIRLET7B	0	0.85087	0.01228	NR_029479	Homo sapiens microRNA let-7b (MIRLET7B), microRNA.	chr22	46509565	46509648
ZNF385B	5	0.0046242	0.00059641	NR_104234	Homo sapiens zinc finger protein 385B (ZNF385B), transcript variant 5, non-coding RNA.	chr2	180306710	180450633
SLC2A11	4	0.023303	0.0014324	NR_104248	Homo sapiens solute carrier family 2 (facilitated glucose transporter), member 11 (SLC2A11), transcript variant 6, non-coding RNA.	chr22	24198889	24225139
TMEM139	5	0.0046242	0.00059611	NR_104250	Homo sapiens transmembrane protein 139 (TMEM139), transcript variant 5, non-coding RNA.	chr7	142981991	142985142
SRD5A1P1	0	0.85087	0.012279	NR_028597	Homo sapiens steroid-5-alpha-reductase, alpha polypeptide 1 pseudogene 1 (3-oxo-5 alpha-steroid delta 4-dehydrogenase alpha pseudogene) (SRD5A1P1), non-coding RNA.	chrX	138528977	138531132
HMGN2P46	1	0.54525	0.010518	NR_022014	Homo sapiens high mobility group nucleosomal binding domain 2 pseudogene 46 (HMGN2P46), non-coding RNA.	chr15	45803333	45848928
SEBOX	0	0.85087	0.012278	NM_001080837	Homo sapiens SEBOX homeobox (SEBOX), mRNA.	chr17	26691289	26692265
ATAD2B	2	0.2562	0.0066094	NM_001242338	Homo sapiens ATPase family, AAA domain containing 2B (ATAD2B), transcript variant 2, mRNA.	chr2	23971533	24149936
MIR33B	0	0.85087	0.012277	NR_030361	Homo sapiens microRNA 33b (MIR33B), microRNA.	chr17	17717149	17717245
BMS1P20	0	0.85087	0.012276	NR_027293	Homo sapiens BMS1 pseudogene 20 (BMS1P20), non-coding RNA.	chr22	22652462	22677324
FGGY	2	0.2562	0.0066088	NR_103473	Homo sapiens FGGY carbohydrate kinase domain containing (FGGY), transcript variant 5, non-coding RNA.	chr1	59762683	60165066
ZNF663P	0	0.85087	0.012275	NR_045983	Homo sapiens zinc finger protein 663, pseudogene (ZNF663P), non-coding RNA.	chr20	45085131	45086282
TDH	4	0.023303	0.0014321	NR_001578	Homo sapiens L-threonine dehydrogenase (pseudogene) (TDH), non-coding RNA.	chr8	11197145	11225961
NAPB	6	0.00069869	0.00024241	NR_104266	Homo sapiens N-ethylmaleimide-sensitive factor attachment protein, beta (NAPB), transcript variant 5, non-coding RNA.	chr20	23355155	23402156
SNAR-I	0	0.85087	0.012275	NR_024343	Homo sapiens small ILF3/NF90-associated RNA I (SNAR-I), small nuclear RNA.	chr3	190595718	190595839
DACT1	6	0.00069869	0.00024208	NR_046093	Homo sapiens dishevelled-binding antagonist of beta-catenin 1 (DACT1), transcript variant 3, non-coding RNA.	chr14	59100785	59115038
IARS	3	0.089137	0.0032805	NR_073446	Homo sapiens isoleucyl-tRNA synthetase (IARS), transcript variant 3, non-coding RNA.	chr9	94972489	95056038
SLC15A3	6	0.00069869	0.00024176	NR_027391	Homo sapiens solute carrier family 15 (oligopeptide transporter), member 3 (SLC15A3), transcript variant 2, non-coding RNA.	chr11	60704554	60719257
ASCL5	0	0.85087	0.012273	NM_001270601	Homo sapiens achaete-scute family bHLH transcription factor 5 (ASCL5), mRNA.	chr1	201083080	201084500
SH3YL1	0	0.85087	0.012273	NR_104225	Homo sapiens SH3 and SYLF domain containing 1 (SH3YL1), transcript variant 7, non-coding RNA.	chr2	218135	264392
DLEU2L	0	0.85087	0.012272	NR_002771	Homo sapiens deleted in lymphocytic leukemia 2-like (DLEU2L), non-coding RNA.	chr1	64014650	64016307
AFG3L1P	1	0.54525	0.010518	NR_003226	Homo sapiens AFG3-like AAA ATPase 1, pseudogene (AFG3L1P), transcript variant 1, non-coding RNA.	chr16	90038987	90063028
MAMDC4	1	0.54525	0.010517	NM_206920	Homo sapiens MAM domain containing 4 (MAMDC4), mRNA.	chr9	139746818	139755251
C1orf137	0	0.85087	0.012271	NM_001013643	Homo sapiens chromosome 1 open reading frame 137 (C1orf137), mRNA.	chr1	117236733	117249225
SMIM2	1	0.54525	0.010516	NM_024058	Homo sapiens small integral membrane protein 2 (SMIM2), mRNA.	chr13	44717286	44735393
SPTBN5	3	0.089137	0.00328	NM_016642	Homo sapiens spectrin, beta, non-erythrocytic 5 (SPTBN5), mRNA.	chr15	42140343	42186275
SKOR2	0	0.85087	0.012271	NM_001037802	Homo sapiens SKI family transcriptional corepressor 2 (SKOR2), transcript variant 2, mRNA.	chr18	44757493	44775554
PRAMEF23	0	0.85087	0.01227	NM_001282323	Homo sapiens PRAME family member 23 (PRAMEF23), mRNA.	chr1	13108837	13112680
A3GALT2	0	0.85087	0.012269	NM_001080438	Homo sapiens alpha 1,3-galactosyltransferase 2 (A3GALT2), mRNA.	chr1	33772366	33786699
FMN1	0	0.85087	0.012269	NM_001277314	Homo sapiens formin 1 (FMN1), transcript variant 3, mRNA.	chr15	33441984	33486934
GPALPP1	0	0.85087	0.012268	NM_018559	Homo sapiens GPALPP motifs containing 1 (GPALPP1), mRNA.	chr13	45563686	45602404
RNU4ATAC	0	0.85087	0.012267	NR_023343	Homo sapiens RNA, U4atac small nuclear (U12-dependent splicing) (RNU4ATAC), small nuclear RNA.	chr2	122288455	122288585
RTN4RL2	4	0.023303	0.0014317	NM_178570	Homo sapiens reticulon 4 receptor-like 2 (RTN4RL2), mRNA.	chr11	57228009	57245012
LOC102288414	0	0.85087	0.012267	NM_001286086	Homo sapiens uncharacterized LOC102288414 (LOC102288414), transcript variant 1, mRNA.	chr11	62430288	62432688
PDIA3P1	0	0.85087	0.012266	NR_002305	Homo sapiens protein disulfide isomerase family A, member 3 pseudogene 1 (PDIA3P1), non-coding RNA.	chr1	146649429	146651528
AHCYL1	2	0.2562	0.0066081	NM_006621	Homo sapiens adenosylhomocysteinase-like 1 (AHCYL1), transcript variant 1, mRNA.	chr1	110527386	110566364
MOXD1	3	0.089137	0.0032796	NM_015529	Homo sapiens monooxygenase, DBH-like 1 (MOXD1), transcript variant 2, mRNA.	chr6	132617193	132722664
LST1	3	0.089137	0.0032791	NR_029462	Homo sapiens leukocyte specific transcript 1 (LST1), transcript variant 8, non-coding RNA.	chr6	31553955	31556686
MIR183	0	0.85087	0.012265	NR_029615	Homo sapiens microRNA 183 (MIR183), microRNA.	chr7	129414744	129414854
MIR7-1	0	0.85087	0.012264	NR_029605	Homo sapiens microRNA 7-1 (MIR7-1), microRNA.	chr9	86584662	86584772
MIR2861	0	0.85087	0.012264	NR_036055	Homo sapiens microRNA 2861 (MIR2861), microRNA.	chr9	130548196	130548286
EIF4A1	6	0.00069869	0.00024143	NM_001416	Homo sapiens eukaryotic translation initiation factor 4A1 (EIF4A1), transcript variant 1, mRNA.	chr17	7476023	7482324
CSE1L	7	7.9966e-05	0.00010091	NR_045796	Homo sapiens CSE1 chromosome segregation 1-like (yeast) (CSE1L), transcript variant 3, non-coding RNA.	chr20	47662782	47713497
NSF	6	0.00069869	0.00024111	NR_040116	Homo sapiens N-ethylmaleimide-sensitive factor (NSF), transcript variant 2, non-coding RNA.	chr17	44668034	44834828
SCART1	0	0.85087	0.012263	NR_002934	Homo sapiens scavenger receptor protein family member (SCART1), non-coding RNA.	chr10	135267431	135281953
SRSF8	1	0.54525	0.010515	NM_032102	Homo sapiens serine/arginine-rich splicing factor 8 (SRSF8), transcript variant 1, mRNA.	chr11	94800040	94804387
GORASP1	3	0.089137	0.0032786	NR_103866	Homo sapiens golgi reassembly stacking protein 1, 65kDa (GORASP1), transcript variant 4, non-coding RNA.	chr3	39138089	39149391
TIMM23	6	0.00069869	0.00024079	NR_073030	Homo sapiens translocase of inner mitochondrial membrane 23 homolog (yeast) (TIMM23), transcript variant 3, non-coding RNA.	chr10	51592080	51623386
KCNK9	0	0.85087	0.012262	NR_104210	Homo sapiens potassium channel, subfamily K, member 9 (KCNK9), transcript variant 2, non-coding RNA.	chr8	140613080	140715299
ASAP1-IT1	0	0.85087	0.012262	NR_002765	Homo sapiens ASAP1 intronic transcript 1 (non-protein coding) (ASAP1-IT1), long non-coding RNA.	chr8	131307600	131308779
TTTY17C	0	0.85087	0.012261	NR_002179	Homo sapiens testis-specific transcript, Y-linked 17C (non-protein coding) (TTTY17C), long non-coding RNA.	chrY	24997730	24998862
PTGES2-AS1	0	0.85087	0.01226	NR_024425	Homo sapiens PTGES2 antisense RNA 1 (head to head) (PTGES2-AS1), long non-coding RNA.	chr9	130890807	130892913
PWARSN	0	0.85087	0.01226	NR_022011	Homo sapiens Prader Willi/Angelman region RNA, SNRPN neighbor (PWARSN), long non-coding RNA.	chr15	25227140	25228937
KIAA0087	1	0.54525	0.010514	NR_022006	Homo sapiens KIAA0087 (KIAA0087), long non-coding RNA.	chr7	26572739	26578444
LINC00235	0	0.85087	0.012259	NR_024121	Homo sapiens long intergenic non-protein coding RNA 235 (LINC00235), long non-coding RNA.	chr16	576846	577407
EHMT1-IT1	3	0.089137	0.0032782	NR_024341	Homo sapiens EHMT1 intronic transcript 1 (EHMT1-IT1), long non-coding RNA.	chr9	140657473	140659224
FOXN3-AS2	1	0.54525	0.010514	NR_024620	Homo sapiens FOXN3 antisense RNA 2 (FOXN3-AS2), long non-coding RNA.	chr14	90042559	90043820
FAM215A	1	0.54525	0.010513	NR_026770	Homo sapiens family with sequence similarity 215, member A (non-protein coding) (FAM215A), long non-coding RNA.	chr17	41994575	41995355
PCAT1	0	0.85087	0.012258	NR_045262	Homo sapiens prostate cancer associated transcript 1 (non-protein coding) (PCAT1), long non-coding RNA.	chr8	128025398	128033259
C7orf13	2	0.2562	0.0066074	NR_026865	Homo sapiens chromosome 7 open reading frame 13 (C7orf13), long non-coding RNA.	chr7	156431059	156433348
TTTY12	1	0.54525	0.010512	NR_001551	Homo sapiens testis-specific transcript, Y-linked 12 (non-protein coding) (TTTY12), long non-coding RNA.	chrY	7672964	7678723
DKFZp686K1684	0	0.85087	0.012257	NR_033971	Homo sapiens uncharacterized LOC440034 (DKFZp686K1684), long non-coding RNA.	chr11	31838113	31908587
CDRT8	0	0.85087	0.012256	NR_103559	Homo sapiens CMT1A duplicated region transcript 8 (CDRT8), long non-coding RNA.	chr17	15008301	15009504
KIAA1875	3	0.089137	0.0032777	NR_024207	Homo sapiens KIAA1875 (KIAA1875), long non-coding RNA.	chr8	145162628	145173218
LINC00682	0	0.85087	0.012256	NR_104143	Homo sapiens long intergenic non-protein coding RNA 682 (LINC00682), long non-coding RNA.	chr4	41881538	41884628
C15orf37	4	0.023303	0.0014314	NR_028330	Homo sapiens chromosome 15 open reading frame 37 (C15orf37), long non-coding RNA.	chr15	80215112	80217196
FGF14-AS2	0	0.85087	0.012255	NR_036487	Homo sapiens FGF14 antisense RNA 2 (FGF14-AS2), long non-coding RNA.	chr13	103046927	103048055
LOC100287010	0	0.85087	0.012254	NR_037885	Homo sapiens uncharacterized LOC100287010 (LOC100287010), long non-coding RNA.	chr2	104995307	105024790
LINC00475	2	0.2562	0.0066068	NR_027341	Homo sapiens long intergenic non-protein coding RNA 475 (LINC00475), long non-coding RNA.	chr9	94903748	94921890
NEBL-AS1	0	0.85087	0.012253	NR_046283	Homo sapiens NEBL antisense RNA 1 (NEBL-AS1), transcript variant 1, long non-coding RNA.	chr10	21462918	21463852
TSNAX-DISC1	0	0.85087	0.012253	NR_028393	Homo sapiens TSNAX-DISC1 readthrough (NMD candidate) (TSNAX-DISC1), transcript variant 1, long non-coding RNA.	chr1	231664398	232177019
LINC00087	2	0.2562	0.0066061	NR_024493	Homo sapiens long intergenic non-protein coding RNA 87 (LINC00087), long non-coding RNA.	chrX	134229014	134232733
TTTY20	2	0.2562	0.0066055	NR_001546	Homo sapiens testis-specific transcript, Y-linked 20 (non-protein coding) (TTTY20), long non-coding RNA.	chrY	9167488	9172441
PAPPA-AS1	0	0.85087	0.012252	NR_103711	Homo sapiens PAPPA antisense RNA 1 (PAPPA-AS1), long non-coding RNA.	chr9	119160436	119162885
LOC100506548	0	0.85087	0.012251	NR_037665	Homo sapiens uncharacterized LOC100506548 (LOC100506548), long non-coding RNA.	chr5	40825364	40829244
MDS2	0	0.85087	0.012251	NR_027042	Homo sapiens myelodysplastic syndrome 2 translocation associated (MDS2), long non-coding RNA.	chr1	23953823	23967056
LINC01127	0	0.85087	0.01225	NR_103791	Homo sapiens long intergenic non-protein coding RNA 1127 (LINC01127), long non-coding RNA.	chr2	102599926	102602007
LOC100288846	2	0.2562	0.0066048	NR_038935	Homo sapiens uncharacterized LOC100288846 (LOC100288846), long non-coding RNA.	chr14	39734906	39736265
FAM230C	0	0.85087	0.012249	NR_027278	Homo sapiens family with sequence similarity 230, member C (FAM230C), long non-coding RNA.	chrUn_gl000212	24048	60768
C21orf90	3	0.089137	0.0032772	NR_026547	Homo sapiens chromosome 21 open reading frame 90 (C21orf90), transcript variant 1, long non-coding RNA.	chr21	45937097	45938860
DKFZp434L192	1	0.54525	0.010511	NR_026929	Homo sapiens uncharacterized protein DKFZp434L192 (DKFZp434L192), long non-coding RNA.	chr7	56563915	56564977
LHFPL3-AS1	2	0.2562	0.0066041	NR_034141	Homo sapiens LHFPL3 antisense RNA 1 (LHFPL3-AS1), transcript variant 2, long non-coding RNA.	chr7	104436953	104444539
CPS1-IT1	1	0.54525	0.01051	NR_002763	Homo sapiens CPS1 intronic transcript 1 (non-protein coding) (CPS1-IT1), long non-coding RNA.	chr2	211482294	211484599
LINC00239	0	0.85087	0.012249	NR_026774	Homo sapiens long intergenic non-protein coding RNA 239 (LINC00239), long non-coding RNA.	chr14	102196773	102198862
LOC284581	0	0.85087	0.012248	NR_046097	Homo sapiens uncharacterized LOC284581 (LOC284581), transcript variant 1, long non-coding RNA.	chr1	205831206	205865215
FAM27E2	0	0.85087	0.012247	NR_103714	Homo sapiens family with sequence similarity 27, member E2 (FAM27E2), long non-coding RNA.	chr9	46116942	46118709
MIR4435-1HG	0	0.85087	0.012247	NR_024373	Homo sapiens MIR4435-1 host gene (non-protein coding) (MIR4435-1HG), transcript variant 2, long non-coding RNA.	chr2	112186885	112252692
TTTY17A	0	0.85087	0.012246	NR_001526	Homo sapiens testis-specific transcript, Y-linked 17A (non-protein coding) (TTTY17A), long non-coding RNA.	chrY	24997730	24998862
C21orf119	1	0.54525	0.01051	NR_026845	Homo sapiens chromosome 21 open reading frame 119 (C21orf119), long non-coding RNA.	chr21	33765441	33766266
LOC100130744	1	0.54525	0.010509	NR_046285	Homo sapiens uncharacterized LOC100130744 (LOC100130744), long non-coding RNA.	chr5	14712802	14716638
PAXIP1-AS2	0	0.85087	0.012245	NR_024477	Homo sapiens PAXIP1 antisense RNA 2 (PAXIP1-AS2), transcript variant 2, long non-coding RNA.	chr7	154720226	154738560
LINC00554	0	0.85087	0.012245	NR_047483	Homo sapiens long intergenic non-protein coding RNA 554 (LINC00554), long non-coding RNA.	chr13	100647153	100650163
JHDM1D-AS1	0	0.85087	0.012244	NR_024451	Homo sapiens JHDM1D antisense RNA 1 (head to head) (JHDM1D-AS1), long non-coding RNA.	chr7	139877060	139879440
FAM224A	0	0.85087	0.012243	NR_002161	Homo sapiens family with sequence similarity 224, member A (non-protein coding) (FAM224A), long non-coding RNA.	chrY	19687063	19691353
LOC389332	2	0.2562	0.0066035	NR_024418	Homo sapiens uncharacterized LOC389332 (LOC389332), long non-coding RNA.	chr5	135527155	135528851
CECR5-AS1	0	0.85087	0.012243	NR_024483	Homo sapiens CECR5 antisense RNA 1 (CECR5-AS1), transcript variant 1, long non-coding RNA.	chr22	17640278	17646335
LINC00632	0	0.85087	0.012242	NR_028345	Homo sapiens long intergenic non-protein coding RNA 632 (LINC00632), transcript variant 2, long non-coding RNA.	chrX	139791923	139794487
LINC00681	0	0.85087	0.012241	NR_102423	Homo sapiens long intergenic non-protein coding RNA 681 (LINC00681), long non-coding RNA.	chr8	12651751	12675800
LINC01096	0	0.85087	0.01224	NR_015450	Homo sapiens long intergenic non-protein coding RNA 1096 (LINC01096), long non-coding RNA.	chr4	13547699	13549448
DLG5-AS1	0	0.85087	0.01224	NR_024585	Homo sapiens DLG5 antisense RNA 1 (DLG5-AS1), long non-coding RNA.	chr10	79686569	79689583
LOC646471	0	0.85087	0.012239	NR_024498	Homo sapiens uncharacterized LOC646471 (LOC646471), long non-coding RNA.	chr1	26146444	26150097
NCBP2-AS2	0	0.85087	0.012238	NR_024388	Homo sapiens NCBP2 antisense RNA 2 (head to head) (NCBP2-AS2), long non-coding RNA.	chr3	196669493	196670884
FLJ30679	2	0.2562	0.0066028	NR_026674	Homo sapiens uncharacterized protein FLJ30679 (FLJ30679), long non-coding RNA.	chr16	86588925	86590905
LOC100128288	0	0.85087	0.012238	NR_024447	Homo sapiens uncharacterized LOC100128288 (LOC100128288), long non-coding RNA.	chr17	8261730	8263859
DGCR9	1	0.54525	0.010508	NR_024159	Homo sapiens DiGeorge syndrome critical region gene 9 (DGCR9), long non-coding RNA.	chr22	19005346	19007761
LINC00161	1	0.54525	0.010507	NR_026553	Homo sapiens long intergenic non-protein coding RNA 161 (LINC00161), transcript variant 2, long non-coding RNA.	chr21	29911639	29912677
LOC284648	3	0.089137	0.0032768	NR_036490	Homo sapiens uncharacterized LOC284648 (LOC284648), long non-coding RNA.	chr1	182584274	182585764
FLJ23867	1	0.54525	0.010507	NR_026900	Homo sapiens uncharacterized protein FLJ23867 (FLJ23867), long non-coding RNA.	chr1	180167143	180169859
BIN3-IT1	0	0.85087	0.012237	NR_027715	Homo sapiens BIN3 intronic transcript 1 (non-protein coding) (BIN3-IT1), long non-coding RNA.	chr8	22497883	22499722
SATB2-AS1	1	0.54525	0.010506	NR_026830	Homo sapiens SATB2 antisense RNA 1 (SATB2-AS1), long non-coding RNA.	chr2	200332820	200337481
GAS5-AS1	2	0.2562	0.0066021	NR_037605	Homo sapiens GAS5 antisense RNA 1 (GAS5-AS1), long non-coding RNA.	chr1	173832385	173833079
LINC00424	0	0.85087	0.012236	NR_047040	Homo sapiens long intergenic non-protein coding RNA 424 (LINC00424), long non-coding RNA.	chr13	22446934	22452299
LOC283731	0	0.85087	0.012236	NR_027073	Homo sapiens uncharacterized LOC283731 (LOC283731), long non-coding RNA.	chr15	74418713	74421619
LOC100128573	0	0.85087	0.012235	NR_024491	Homo sapiens uncharacterized LOC100128573 (LOC100128573), long non-coding RNA.	chr19	7537722	7538247
BRWD1-IT2	0	0.85087	0.012234	NR_033800	Homo sapiens BRWD1 intronic transcript 2 (non-protein coding) (BRWD1-IT2), long non-coding RNA.	chr21	40685860	40686888
CASC9	0	0.85087	0.012234	NR_103850	Homo sapiens cancer susceptibility candidate 9 (non-protein coding) (CASC9), transcript variant 2, long non-coding RNA.	chr8	76135351	76236560
FAM95A	2	0.2562	0.0066015	NR_038409	Homo sapiens family with sequence similarity 95, member A (FAM95A), long non-coding RNA.	chr2	95421070	95426929
LOC149950	0	0.85087	0.012233	NR_034152	Homo sapiens uncharacterized LOC149950 (LOC149950), long non-coding RNA.	chr20	31175280	31196694
LINC00685	0	0.85087	0.012232	NR_027232	Homo sapiens long intergenic non-protein coding RNA 685 (LINC00685), transcript variant 1, long non-coding RNA.	chrX	281384	282054
LOC100289361	0	0.85087	0.012232	NR_034032	Homo sapiens uncharacterized LOC100289361 (LOC100289361), long non-coding RNA.	chr3	142719686	142720309
LOC100506082	0	0.85087	0.012231	NR_047550	Homo sapiens uncharacterized LOC100506082 (LOC100506082), long non-coding RNA.	chr11	4208381	4223883
LINC00523	0	0.85087	0.01223	NR_024096	Homo sapiens long intergenic non-protein coding RNA 523 (LINC00523), long non-coding RNA.	chr14	101123604	101139081
LINC00998	0	0.85087	0.012229	NR_015442	Homo sapiens long intergenic non-protein coding RNA 998 (LINC00998), transcript variant 2, long non-coding RNA.	chr7	112756772	112758637
ATP1A1OS	0	0.85087	0.012228	NR_024126	Homo sapiens ATP1A1 opposite strand (ATP1A1OS), transcript variant 3, long non-coding RNA.	chr1	116948039	116961181
LINC00895	0	0.85087	0.012227	NR_024381	Homo sapiens long intergenic non-protein coding RNA 895 (LINC00895), long non-coding RNA.	chr22	19553652	19554362
TTTY2B	0	0.85087	0.012227	NR_003590	Homo sapiens testis-specific transcript, Y-linked 2B (non-protein coding) (TTTY2B), long non-coding RNA.	chrY	6274284	6296485
PCNA-AS1	0	0.85087	0.012226	NR_028370	Homo sapiens PCNA antisense RNA 1 (PCNA-AS1), long non-coding RNA.	chr20	5100231	5100615
LOC440173	4	0.023303	0.0014311	NR_027471	Homo sapiens uncharacterized LOC440173 (LOC440173), long non-coding RNA.	chr9	89623365	89657041
TTTY4B	0	0.85087	0.012225	NR_002178	Homo sapiens testis-specific transcript, Y-linked 4B (non-protein coding) (TTTY4B), long non-coding RNA.	chrY	26716348	26753172
LOC100130417	0	0.85087	0.012225	NR_026874	Homo sapiens uncharacterized LOC100130417 (LOC100130417), long non-coding RNA.	chr1	852952	854817
LOC256880	0	0.85087	0.012224	NR_002799	Homo sapiens uncharacterized LOC256880 (LOC256880), long non-coding RNA.	chr4	100871635	100873620
C1orf200	0	0.85087	0.012223	NR_027045	Homo sapiens chromosome 1 open reading frame 200 (C1orf200), long non-coding RNA.	chr1	9712667	9714644
LOC646736	0	0.85087	0.012223	NR_046102	Homo sapiens uncharacterized LOC646736 (LOC646736), long non-coding RNA.	chr2	227007509	227044778
HCG4	1	0.54525	0.010505	NR_002139	Homo sapiens HLA complex group 4 (non-protein coding) (HCG4), long non-coding RNA.	chr6	29758807	29760850
FLJ42627	3	0.089137	0.0032763	NR_024492	Homo sapiens uncharacterized LOC645644 (FLJ42627), long non-coding RNA.	chr16	2688982	2696130
LOC92249	2	0.2562	0.0066008	NR_015353	Homo sapiens uncharacterized LOC92249 (LOC92249), long non-coding RNA.	chrX	62646438	62780873
LOC728752	0	0.85087	0.012222	NR_036504	Homo sapiens uncharacterized LOC728752 (LOC728752), long non-coding RNA.	chr19	36980528	36981942
LOC401463	0	0.85087	0.012221	NR_015374	Homo sapiens uncharacterized LOC401463 (LOC401463), long non-coding RNA.	chr8	65486865	65489820
HPVC1	0	0.85087	0.012221	NR_004422	Homo sapiens human papillomavirus (type 18) E5 central sequence-like 1 (HPVC1), long non-coding RNA.	chr7	54268916	54270114
LOC100289230	2	0.2562	0.0066002	NR_036530	Homo sapiens uncharacterized LOC100289230 (LOC100289230), long non-coding RNA.	chr5	98264837	98266713
LINC00244	0	0.85087	0.01222	NR_024119	Homo sapiens long intergenic non-protein coding RNA 244 (LINC00244), long non-coding RNA.	chr7	156333184	156333795
WWC2-AS2	0	0.85087	0.012219	NR_024008	Homo sapiens WWC2 antisense RNA 2 (WWC2-AS2), long non-coding RNA.	chr4	184018173	184020352
KMT2E-AS1	0	0.85087	0.012219	NR_024586	Homo sapiens KMT2E antisense RNA 1 (head to head) (KMT2E-AS1), long non-coding RNA.	chr7	104650988	104654588
SMCR5	0	0.85087	0.012218	NR_024007	Homo sapiens Smith-Magenis syndrome chromosome region, candidate 5 (non-protein coding) (SMCR5), long non-coding RNA.	chr17	17679999	17682843
FLJ13224	2	0.2562	0.0065995	NR_026806	Homo sapiens uncharacterized LOC79857 (FLJ13224), long non-coding RNA.	chr12	31477249	31478879
LINC00563	0	0.85087	0.012217	NR_047493	Homo sapiens long intergenic non-protein coding RNA 563 (LINC00563), long non-coding RNA.	chr13	46870579	46871979
TTTY6	0	0.85087	0.012217	NR_001527	Homo sapiens testis-specific transcript, Y-linked 6 (non-protein coding) (TTTY6), long non-coding RNA.	chrY	24291111	24292978
PCAT4	1	0.54525	0.010504	NR_026555	Homo sapiens prostate cancer associated transcript 4 (non-protein coding) (PCAT4), long non-coding RNA.	chr4	80748624	80784401
CRHR1-IT1	0	0.85087	0.012216	NR_026906	Homo sapiens CRHR1 intronic transcript 1 (non-protein coding) (CRHR1-IT1), transcript variant 2, long non-coding RNA.	chr17	43716340	43723595
NRON	0	0.85087	0.012215	NR_045006	Homo sapiens non-protein coding RNA, repressor of NFAT (NRON), long non-coding RNA.	chr9	129170053	129172783
PTPRG-AS1	0	0.85087	0.012215	NR_038283	Homo sapiens PTPRG antisense RNA 1 (PTPRG-AS1), transcript variant 3, long non-coding RNA.	chr3	62247493	62304622
LINC00622	2	0.2562	0.0065988	NR_036540	Homo sapiens long intergenic non-protein coding RNA 622 (LINC00622), long non-coding RNA.	chr1	120140324	120141914
LINC00689	0	0.85087	0.012214	NR_024394	Homo sapiens long intergenic non-protein coding RNA 689 (LINC00689), long non-coding RNA.	chr7	158801044	158818929
ST7-OT3	0	0.85087	0.012213	NR_002332	Homo sapiens ST7 overlapping transcript 3 (non-protein coding) (ST7-OT3), long non-coding RNA.	chr7	116822734	116849991
ZBTB11-AS1	1	0.54525	0.010503	NR_024407	Homo sapiens ZBTB11 antisense RNA 1 (ZBTB11-AS1), long non-coding RNA.	chr3	101395273	101398057
MAPT-IT1	1	0.54525	0.010503	NR_024560	Homo sapiens MAPT intronic transcript 1 (non-protein coding) (MAPT-IT1), long non-coding RNA.	chr17	43973148	43976164
LOC644656	3	0.089137	0.0032758	NR_036539	Homo sapiens uncharacterized LOC644656 (LOC644656), long non-coding RNA.	chr11	9481102	9482245
TTTY13	2	0.2562	0.0065982	NR_001537	Homo sapiens testis-specific transcript, Y-linked 13 (non-protein coding) (TTTY13), long non-coding RNA.	chrY	23745485	23756552
LOC100128361	0	0.85087	0.012213	NR_036505	Homo sapiens uncharacterized LOC100128361 (LOC100128361), long non-coding RNA.	chr9	95380331	95382817
LINC01071	0	0.85087	0.012212	NR_104174	Homo sapiens long intergenic non-protein coding RNA 1071 (LINC01071), long non-coding RNA.	chr13	44974385	44980120
LOC149684	0	0.85087	0.012211	NR_104170	Homo sapiens uncharacterized LOC149684 (LOC149684), long non-coding RNA.	chr20	36888576	36917348
LINC00638	0	0.85087	0.01221	NR_024396	Homo sapiens long intergenic non-protein coding RNA 638 (LINC00638), long non-coding RNA.	chr14	105287537	105290055
FLJ12825	2	0.2562	0.0065975	NR_026655	Homo sapiens uncharacterized LOC440101 (FLJ12825), long non-coding RNA.	chr12	54452037	54516018
LOC441204	1	0.54525	0.010502	NR_015364	Homo sapiens uncharacterized LOC441204 (LOC441204), long non-coding RNA.	chr7	26443107	26535986
LINC00926	0	0.85087	0.01221	NR_024433	Homo sapiens long intergenic non-protein coding RNA 926 (LINC00926), long non-coding RNA.	chr15	57592562	57599967
CEBPA-AS1	0	0.85087	0.012209	NR_026887	Homo sapiens CEBPA antisense RNA 1 (head to head) (CEBPA-AS1), long non-coding RNA.	chr19	33793762	33795963
BCYRN1	0	0.85087	0.012208	NR_001568	Homo sapiens brain cytoplasmic RNA 1 (BCYRN1), long non-coding RNA.	chrX	70430034	70948962
SND1-IT1	0	0.85087	0.012208	NR_027330	Homo sapiens SND1 intronic transcript 1 (non-protein coding) (SND1-IT1), long non-coding RNA.	chr7	127637561	127640130
PWAR1	0	0.85087	0.012207	NR_022009	Homo sapiens Prader Willi/Angelman region RNA 1 (PWAR1), long non-coding RNA.	chr15	25380788	25383200
PP14571	2	0.2562	0.0065969	NR_024014	Homo sapiens uncharacterized LOC100130449 (PP14571), long non-coding RNA.	chr2	241388835	241396117
YTHDF3-AS1	0	0.85087	0.012206	NR_102684	Homo sapiens YTHDF3 antisense RNA 1 (head to head) (YTHDF3-AS1), long non-coding RNA.	chr8	64080283	64081001
SLC25A21-AS1	0	0.85087	0.012206	NR_033240	Homo sapiens SLC25A21 antisense RNA 1 (SLC25A21-AS1), long non-coding RNA.	chr14	37641230	37642998
LINC01121	0	0.85087	0.012205	NR_033831	Homo sapiens long intergenic non-protein coding RNA 1121 (LINC01121), long non-coding RNA.	chr2	45401479	45482080
PP12613	0	0.85087	0.012204	NR_024365	Homo sapiens uncharacterized LOC100192379 (PP12613), long non-coding RNA.	chr4	122685739	122687963
CNTFR-AS1	2	0.2562	0.0065962	NR_024369	Homo sapiens CNTFR antisense RNA 1 (CNTFR-AS1), long non-coding RNA.	chr9	34568009	34583070
DISC2	0	0.85087	0.012204	NR_002227	Homo sapiens disrupted in schizophrenia 2 (non-protein coding) (DISC2), long non-coding RNA.	chr1	231950371	231954263
FLJ16779	0	0.85087	0.012203	NR_024389	Homo sapiens uncharacterized LOC100192386 (FLJ16779), long non-coding RNA.	chr20	61885329	61892967
DANCR	0	0.85087	0.012202	NR_024031	Homo sapiens differentiation antagonizing non-protein coding RNA (DANCR), long non-coding RNA.	chr4	53578620	53580305
PITPNA-AS1	0	0.85087	0.012202	NR_028514	Homo sapiens PITPNA antisense RNA 1 (PITPNA-AS1), long non-coding RNA.	chr17	1420212	1421390
KCNIP4-IT1	0	0.85087	0.0122	NR_002813	Homo sapiens KCNIP4 intronic transcript 1 (non-protein coding) (KCNIP4-IT1), long non-coding RNA.	chr4	21844963	21854811
LINC00909	0	0.85087	0.0122	NR_024484	Homo sapiens long intergenic non-protein coding RNA 909 (LINC00909), long non-coding RNA.	chr18	72259009	72265071
LOC100652736	0	0.85087	0.012199	NR_103767	Homo sapiens uncharacterized LOC100652736 (LOC100652736), long non-coding RNA.	chr22	19159218	19160345
UCA1	2	0.2562	0.0065955	NR_015379	Homo sapiens urothelial cancer associated 1 (non-protein coding) (UCA1), long non-coding RNA.	chr19	15939756	15947131
LOC286189	0	0.85087	0.012198	NR_038877	Homo sapiens uncharacterized LOC286189 (LOC286189), long non-coding RNA.	chr8	69215702	69243726
LINC00266-1	1	0.54525	0.010501	NR_040415	Homo sapiens long intergenic non-protein coding RNA 266-1 (LINC00266-1), long non-coding RNA.	chr20	62921737	62934707
TTTY4	0	0.85087	0.012198	NR_001525	Homo sapiens testis-specific transcript, Y-linked 4 (non-protein coding) (TTTY4), long non-coding RNA.	chrY	26716348	26753172
FKSG29	3	0.089137	0.0032754	NR_024013	Homo sapiens FKSG29 (FKSG29), long non-coding RNA.	chr13	100003673	100004281
LINC00538	0	0.85087	0.012197	NR_046189	Homo sapiens long intergenic non-protein coding RNA 538 (LINC00538), long non-coding RNA.	chr1	214098091	214099996
LOC283070	0	0.85087	0.012196	NR_027322	Homo sapiens uncharacterized LOC283070 (LOC283070), long non-coding RNA.	chr10	12875132	12877545
DUX4L	0	0.85087	0.012196	NR_038191	Homo sapiens double homeobox 4-like (DUX4L), long non-coding RNA.	chrUn_gl000228	112604	114676
PRNT	5	0.0046242	0.00059581	NR_024269	Homo sapiens prion protein (testis specific) (PRNT), transcript variant 3, long non-coding RNA.	chr20	4711927	4721314
INE1	2	0.2562	0.0065949	NR_024616	Homo sapiens inactivation escape 1 (non-protein coding) (INE1), long non-coding RNA.	chrX	47064246	47065254
PAX8-AS1	0	0.85087	0.012195	NR_015377	Homo sapiens PAX8 antisense RNA 1 (PAX8-AS1), transcript variant 1, long non-coding RNA.	chr2	113993845	114024600
TTTY4C	2	0.2562	0.0065942	NR_002177	Homo sapiens testis-specific transcript, Y-linked 4C (non-protein coding) (TTTY4C), long non-coding RNA.	chrY	26716348	26753172
FAR2P1	0	0.85087	0.012194	NR_026758	Homo sapiens fatty acyl CoA reductase 2 pseudogene 1 (FAR2P1), long non-coding RNA.	chr2	130783571	130808704
FAM74A3	2	0.2562	0.0065936	NR_026801	Homo sapiens family with sequence similarity 74, member A3 (FAM74A3), long non-coding RNA.	chr9	40715523	40722679
KRTAP20-4	0	0.85087	0.012193	NR_023342	Homo sapiens keratin associated protein 20-4 (KRTAP20-4), long non-coding RNA.	chr21	31992945	31993169
LINC00691	0	0.85087	0.012193	NR_026834	Homo sapiens long intergenic non-protein coding RNA 691 (LINC00691), long non-coding RNA.	chr3	24141464	24144738
LHFPL3-AS2	0	0.85087	0.012192	NR_027374	Homo sapiens LHFPL3 antisense RNA 2 (LHFPL3-AS2), long non-coding RNA.	chr7	104535074	104567092
LOC648691	2	0.2562	0.0065929	NR_027426	Homo sapiens uncharacterized LOC648691 (LOC648691), long non-coding RNA.	chr22	22901749	22909004
MYT1L-AS1	0	0.85087	0.012191	NR_024468	Homo sapiens MYT1L antisense RNA 1 (MYT1L-AS1), long non-coding RNA.	chr2	2323003	2330880
LOC283683	0	0.85087	0.012191	NR_040057	Homo sapiens uncharacterized LOC283683 (LOC283683), long non-coding RNA.	chr15	23094330	23115254
C6orf100	2	0.2562	0.0065922	NR_103538	Homo sapiens chromosome 6 open reading frame 100 (C6orf100), long non-coding RNA.	chr6	28911560	28912315
FRMD6-AS1	0	0.85087	0.01219	NR_037676	Homo sapiens FRMD6 antisense RNA 1 (FRMD6-AS1), long non-coding RNA.	chr14	52116235	52118462
LOC100288911	0	0.85087	0.012189	NR_037631	Homo sapiens uncharacterized LOC100288911 (LOC100288911), long non-coding RNA.	chr2	36581891	36582713
LINC01097	0	0.85087	0.012189	NR_034054	Homo sapiens long intergenic non-protein coding RNA 1097 (LINC01097), long non-coding RNA.	chr4	13527942	13533041
TOLLIP-AS1	0	0.85087	0.012188	NR_029409	Homo sapiens TOLLIP antisense RNA 1 (head to head) (TOLLIP-AS1), long non-coding RNA.	chr11	1330937	1331937
LINC01119	0	0.85087	0.012187	NR_024452	Homo sapiens long intergenic non-protein coding RNA 1119 (LINC01119), long non-coding RNA.	chr2	47055002	47086145
FLJ37453	0	0.85087	0.012187	NR_024279	Homo sapiens uncharacterized LOC729614 (FLJ37453), long non-coding RNA.	chr1	16160709	16174642
SLC25A5-AS1	0	0.85087	0.012186	NR_028443	Homo sapiens SLC25A5 antisense RNA 1 (SLC25A5-AS1), long non-coding RNA.	chrX	118599995	118603083
SEPSECS-AS1	0	0.85087	0.012185	NR_037934	Homo sapiens SEPSECS antisense RNA 1 (head to head) (SEPSECS-AS1), long non-coding RNA.	chr4	25162293	25200127
DKFZP434I0714	2	0.2562	0.0065916	NR_033797	Homo sapiens uncharacterized protein DKFZP434I0714 (DKFZP434I0714), long non-coding RNA.	chr4	153457415	153460415
LOC553103	0	0.85087	0.012185	NR_037898	Homo sapiens uncharacterized LOC553103 (LOC553103), long non-coding RNA.	chr5	131646968	131705608
LINC00935	0	0.85087	0.012184	NR_029448	Homo sapiens long intergenic non-protein coding RNA 935 (LINC00935), transcript variant 1, long non-coding RNA.	chr12	49121217	49159568
LOC100131635	0	0.85087	0.012183	NR_034062	Homo sapiens hCG1645011-like (LOC100131635), long non-coding RNA.	chr3	187420153	187450203
LINC00875	0	0.85087	0.012183	NR_027469	Homo sapiens long intergenic non-protein coding RNA 875 (LINC00875), long non-coding RNA.	chr1	143718512	143744587
SPANXA2-OT1	1	0.54525	0.0105	NR_037183	Homo sapiens SPANXA2 overlapping transcript 1 (non-protein coding) (SPANXA2-OT1), long non-coding RNA.	chrX	140590842	140738069
FLJ41941	0	0.85087	0.012182	NR_024417	Homo sapiens uncharacterized LOC100192420 (FLJ41941), long non-coding RNA.	chr22	18512150	18520734
LINC00476	0	0.85087	0.012181	NR_023390	Homo sapiens long intergenic non-protein coding RNA 476 (LINC00476), transcript variant 1, long non-coding RNA.	chr9	98568369	98638259
LOC645513	2	0.2562	0.0065909	NR_037630	Homo sapiens uncharacterized LOC645513 (LOC645513), long non-coding RNA.	chr4	120375937	120420747
LINC00242	0	0.85087	0.012181	NR_026781	Homo sapiens long intergenic non-protein coding RNA 242 (LINC00242), long non-coding RNA.	chr6	170188885	170198921
ERC2-IT1	1	0.54525	0.010499	NR_024615	Homo sapiens ERC2 intronic transcript 1 (non-protein coding) (ERC2-IT1), long non-coding RNA.	chr3	55691242	55693497
LOC200772	2	0.2562	0.0065903	NR_033841	Homo sapiens uncharacterized LOC200772 (LOC200772), long non-coding RNA.	chr2	241894035	241906868
LOC158960	0	0.85087	0.01218	NR_103768	Homo sapiens uncharacterized protein BC009467 (LOC158960), long non-coding RNA.	chrX	153652722	153656825
LOC284578	2	0.2562	0.0065896	NR_027086	Homo sapiens uncharacterized LOC284578 (LOC284578), long non-coding RNA.	chr1	205523400	205525763
LOC145474	0	0.85087	0.012179	NR_027046	Homo sapiens uncharacterized LOC145474 (LOC145474), long non-coding RNA.	chr14	71954577	71956420
LINC00341	0	0.85087	0.012179	NR_026779	Homo sapiens long intergenic non-protein coding RNA 341 (LINC00341), long non-coding RNA.	chr14	95873603	95876427
IDH1-AS1	2	0.2562	0.006589	NR_046452	Homo sapiens IDH1 antisense RNA 1 (IDH1-AS1), long non-coding RNA.	chr2	209119956	209120918
C14orf64	0	0.85087	0.012178	NR_015430	Homo sapiens chromosome 14 open reading frame 64 (C14orf64), long non-coding RNA.	chr14	98391946	98444461
EPB41L4A-AS2	0	0.85087	0.012177	NR_027706	Homo sapiens EPB41L4A antisense RNA 2 (head to head) (EPB41L4A-AS2), long non-coding RNA.	chr5	111755279	111756677
HCG26	2	0.2562	0.0065883	NR_002812	Homo sapiens HLA complex group 26 (non-protein coding) (HCG26), long non-coding RNA.	chr6	31439005	31440185
HNF1A-AS1	2	0.2562	0.0065876	NR_024345	Homo sapiens HNF1A antisense RNA 1 (HNF1A-AS1), long non-coding RNA.	chr12	121407640	121410095
SSSCA1-AS1	1	0.54525	0.010499	NR_038923	Homo sapiens SSSCA1 antisense RNA 1 (head to head) (SSSCA1-AS1), long non-coding RNA.	chr11	65336690	65337884
LOC642846	0	0.85087	0.012177	NR_024374	Homo sapiens DEAD/H (Asp-Glu-Ala-Asp/His) box polypeptide 11-like (LOC642846), long non-coding RNA.	chr12	9436252	9466684
LOC286367	1	0.54525	0.010498	NR_024011	Homo sapiens FP944 (LOC286367), long non-coding RNA.	chr9	107536632	107540045
LOC729609	0	0.85087	0.012176	NR_024440	Homo sapiens uncharacterized LOC729609 (LOC729609), long non-coding RNA.	chrX	20004934	20007897
LOC100190986	0	0.85087	0.012175	NR_024456	Homo sapiens uncharacterized LOC100190986 (LOC100190986), long non-coding RNA.	chr16	21443344	21445776
LOC100288123	1	0.54525	0.010497	NR_034114	Homo sapiens uncharacterized LOC100288123 (LOC100288123), long non-coding RNA.	chr19	1822087	1824542
MIR181A2HG	0	0.85087	0.012174	NR_038975	Homo sapiens MIR181A2 host gene (non-protein coding) (MIR181A2HG), long non-coding RNA.	chr9	127420714	127460907
ADARB2-AS1	2	0.2562	0.006587	NR_033387	Homo sapiens ADARB2 antisense RNA 1 (ADARB2-AS1), long non-coding RNA.	chr10	1568824	1599179
DLEU2	5	0.0046242	0.00059551	NR_002612	Homo sapiens deleted in lymphocytic leukemia 2 (non-protein coding) (DLEU2), long non-coding RNA.	chr13	50556687	50699677
LOC100132354	1	0.54525	0.010496	NR_024478	Homo sapiens uncharacterized LOC100132354 (LOC100132354), long non-coding RNA.	chr6	43858764	43905944
PTENP1-AS	0	0.85087	0.012174	NR_103745	Homo sapiens PTENP1 antisense RNA (PTENP1-AS), long non-coding RNA.	chr9	33677265	33688008
LOC100131496	3	0.089137	0.0032749	NR_024594	Homo sapiens uncharacterized LOC100131496 (LOC100131496), long non-coding RNA.	chr20	45947245	45949498
LBX2-AS1	0	0.85087	0.012173	NR_024606	Homo sapiens LBX2 antisense RNA 1 (LBX2-AS1), long non-coding RNA.	chr2	74729743	74732192
LOC653160	0	0.85087	0.012172	NR_037869	Homo sapiens uncharacterized LOC653160 (LOC653160), long non-coding RNA.	chr1	35441299	35444307
PWRN2	0	0.85087	0.012172	NR_026647	Homo sapiens Prader-Willi region non-protein coding RNA 2 (PWRN2), long non-coding RNA.	chr15	24409925	24415053
GTSE1-AS1	0	0.85087	0.012171	NR_024009	Homo sapiens GTSE1 antisense RNA 1 (head to head) (GTSE1-AS1), long non-coding RNA.	chr22	46691039	46692557
AGPAT4-IT1	1	0.54525	0.010496	NR_024277	Homo sapiens AGPAT4 intronic transcript 1 (non-protein coding) (AGPAT4-IT1), long non-coding RNA.	chr6	161581163	161583014
DIO3OS	0	0.85087	0.01217	NR_002770	Homo sapiens DIO3 opposite strand/antisense RNA (head to head) (DIO3OS), long non-coding RNA.	chr14	102018559	102022013
LRRC2-AS1	0	0.85087	0.01217	NR_073385	Homo sapiens LRRC2 antisense RNA 1 (LRRC2-AS1), long non-coding RNA.	chr3	46598887	46601178
RHPN1-AS1	0	0.85087	0.012169	NR_026785	Homo sapiens RHPN1 antisense RNA 1 (head to head) (RHPN1-AS1), long non-coding RNA.	chr8	144448792	144450805
TTTY2	1	0.54525	0.010495	NR_001536	Homo sapiens testis-specific transcript, Y-linked 2 (non-protein coding) (TTTY2), long non-coding RNA.	chrY	6274284	6296485
LOC100507412	0	0.85087	0.012168	NR_038958	Homo sapiens uncharacterized LOC100507412 (LOC100507412), long non-coding RNA.	chrUn_gl000220	97128	126696
FLJ42393	2	0.2562	0.0065857	NR_024413	Homo sapiens uncharacterized LOC401105 (FLJ42393), long non-coding RNA.	chr3	187896330	187898596
TTTY3B	0	0.85087	0.012168	NR_002176	Homo sapiens testis-specific transcript, Y-linked 3B (non-protein coding) (TTTY3B), long non-coding RNA.	chrY	26082873	26087769
MIR600HG	0	0.85087	0.012167	NR_026677	Homo sapiens MIR600 host gene (non-protein coding) (MIR600HG), long non-coding RNA.	chr9	125871772	125877756
DGCR11	1	0.54525	0.010494	NR_024157	Homo sapiens DiGeorge syndrome critical region gene 11 (non-protein coding) (DGCR11), long non-coding RNA.	chr22	19033674	19035888
FUT8-AS1	0	0.85087	0.012166	NR_024334	Homo sapiens FUT8 antisense RNA 1 (FUT8-AS1), long non-coding RNA.	chr14	65877310	65879335
BRE-AS1	0	0.85087	0.012166	NR_028308	Homo sapiens BRE antisense RNA 1 (BRE-AS1), long non-coding RNA.	chr2	28112322	28113981
LINC00852	1	0.54525	0.010493	NR_026829	Homo sapiens long intergenic non-protein coding RNA 852 (LINC00852), long non-coding RNA.	chr3	10326102	10327430
PKI55	0	0.85087	0.012165	NR_037701	Homo sapiens DKFZp434H1419 (PKI55), long non-coding RNA.	chr2	217081611	217084915
FAM27E1	1	0.54525	0.010492	NR_103712	Homo sapiens family with sequence similarity 27, member E1 (FAM27E1), long non-coding RNA.	chr9	46385603	46387373
XXYLT1-AS2	0	0.85087	0.012164	NR_102710	Homo sapiens XXYLT1 antisense RNA 2 (XXYLT1-AS2), transcript variant 1, long non-coding RNA.	chr3	194868599	194873585
LINC00923	0	0.85087	0.012164	NR_024173	Homo sapiens long intergenic non-protein coding RNA 923 (LINC00923), transcript variant 2, long non-coding RNA.	chr15	98285845	98417659
TTTY3	2	0.2562	0.006585	NR_001524	Homo sapiens testis-specific transcript, Y-linked 3 (non-protein coding) (TTTY3), long non-coding RNA.	chrY	26082873	26087769
FAS-AS1	0	0.85087	0.012163	NR_028371	Homo sapiens FAS antisense RNA 1 (FAS-AS1), long non-coding RNA.	chr10	90751180	90752732
TTTY21B	0	0.85087	0.012162	NR_003588	Homo sapiens testis-specific transcript, Y-linked 21B (non-protein coding) (TTTY21B), long non-coding RNA.	chrY	6311474	6315118
LINC00167	2	0.2562	0.0065844	NR_024233	Homo sapiens long intergenic non-protein coding RNA 167 (LINC00167), long non-coding RNA.	chr11	129872518	129875381
LINC00173	0	0.85087	0.012162	NR_027346	Homo sapiens long intergenic non-protein coding RNA 173 (LINC00173), transcript variant 2, long non-coding RNA.	chr12	116971239	116974318
LOC100630918	0	0.85087	0.012161	NR_038942	Homo sapiens uncharacterized LOC100630918 (LOC100630918), long non-coding RNA.	chr2	85764589	85766009
LINC00294	0	0.85087	0.01216	NR_015451	Homo sapiens long intergenic non-protein coding RNA 294 (LINC00294), long non-coding RNA.	chr11	33097695	33101000
LOC100506713	1	0.54525	0.010492	NR_040089	Homo sapiens uncharacterized LOC100506713 (LOC100506713), long non-coding RNA.	chr17	6888441	6915653
TTTY14	5	0.0046242	0.00059522	NR_001543	Homo sapiens testis-specific transcript, Y-linked 14 (non-protein coding) (TTTY14), long non-coding RNA.	chrY	21094584	21239302
TTTY5	4	0.023303	0.0014307	NR_001541	Homo sapiens testis-specific transcript, Y-linked 5 (non-protein coding) (TTTY5), long non-coding RNA.	chrY	24442944	24445023
TTC21B-AS1	0	0.85087	0.01216	NR_038984	Homo sapiens TTC21B antisense RNA 1 (TTC21B-AS1), transcript variant 2, long non-coding RNA.	chr2	166790366	166804831
UNQ6494	0	0.85087	0.012159	NR_024280	Homo sapiens uncharacterized LOC100129066 (UNQ6494), long non-coding RNA.	chr9	92254697	92334674
FBXO22-AS1	0	0.85087	0.012158	NR_003136	Homo sapiens FBXO22 antisense RNA 1 (FBXO22-AS1), long non-coding RNA.	chr15	76225023	76225471
C9orf53	2	0.2562	0.0065837	NR_024274	Homo sapiens chromosome 9 open reading frame 53 (C9orf53), long non-coding RNA.	chr9	21967137	21967753
C6orf147	0	0.85087	0.012158	NR_027005	Homo sapiens chromosome 6 open reading frame 147 (C6orf147), long non-coding RNA.	chr6	73983861	74020088
TTTY1	2	0.2562	0.006583	NR_001538	Homo sapiens testis-specific transcript, Y-linked 1 (non-protein coding) (TTTY1), long non-coding RNA.	chrY	6258471	6279605
FAM223A	0	0.85087	0.012157	NR_027401	Homo sapiens family with sequence similarity 223, member A (non-protein coding) (FAM223A), long non-coding RNA.	chrX	153860738	153861448
CXorf28	0	0.85087	0.012156	NR_038428	Homo sapiens chromosome X open reading frame 28 (CXorf28), long non-coding RNA.	chrX	3189860	3202694
LINC00336	0	0.85087	0.012156	NR_027908	Homo sapiens long intergenic non-protein coding RNA 336 (LINC00336), long non-coding RNA.	chr6	33553882	33561115
TSG1	0	0.85087	0.012155	NR_015362	Homo sapiens tumor suppressor TSG1 (TSG1), long non-coding RNA.	chr6	94416800	94486199
ILF3-AS1	0	0.85087	0.012154	NR_024333	Homo sapiens ILF3 antisense RNA 1 (head to head) (ILF3-AS1), long non-coding RNA.	chr19	10762537	10764548
C8orf12	4	0.023303	0.0014304	NR_026814	Homo sapiens chromosome 8 open reading frame 12 (C8orf12), long non-coding RNA.	chr8	11225910	11296166
LINC01023	0	0.85087	0.012154	NR_046368	Homo sapiens long intergenic non-protein coding RNA 1023 (LINC01023), long non-coding RNA.	chr5	108063525	108063962
LINC00310	2	0.2562	0.0065824	NR_027266	Homo sapiens long intergenic non-protein coding RNA 310 (LINC00310), transcript variant 1, long non-coding RNA.	chr21	35552977	35562220
LOC285000	0	0.85087	0.012153	NR_038891	Homo sapiens uncharacterized LOC285000 (LOC285000), long non-coding RNA.	chr2	106209553	106227016
TTTY17B	0	0.85087	0.012152	NR_002180	Homo sapiens testis-specific transcript, Y-linked 17B (non-protein coding) (TTTY17B), long non-coding RNA.	chrY	24997730	24998862
PISRT1	0	0.85087	0.012152	NR_027070	Homo sapiens polled intersex syndrome regulated transcript 1 (non-protein coding RNA) (PISRT1), long non-coding RNA.	chr3	138951833	138952364
LOC101448202	0	0.85087	0.012151	NR_103451	Homo sapiens uncharacterized LOC101448202 (LOC101448202), long non-coding RNA.	chr9	137711260	137764464
MAGI2-AS3	0	0.85087	0.01215	NR_038346	Homo sapiens MAGI2 antisense RNA 3 (MAGI2-AS3), transcript variant 4, long non-coding RNA.	chr7	79082272	79100524
TTTY9B	0	0.85087	0.01215	NR_002159	Homo sapiens testis-specific transcript, Y-linked 9B (non-protein coding) (TTTY9B), long non-coding RNA.	chrY	20743091	20752407
LINC01126	0	0.85087	0.012149	NR_027251	Homo sapiens long intergenic non-protein coding RNA 1126 (LINC01126), long non-coding RNA.	chr2	43454349	43455994
LOC388692	1	0.54525	0.010491	NR_027002	Homo sapiens uncharacterized LOC388692 (LOC388692), long non-coding RNA.	chr1	149279475	149291742
FBXL19-AS1	2	0.2562	0.0065817	NR_024348	Homo sapiens FBXL19 antisense RNA 1 (head to head) (FBXL19-AS1), long non-coding RNA.	chr16	30930639	30934590
C21orf88	0	0.85087	0.012148	NR_026542	Homo sapiens chromosome 21 open reading frame 88 (C21orf88), transcript variant 1, long non-coding RNA.	chr21	40969074	40984749
TTTY19	0	0.85087	0.012147	NR_001549	Homo sapiens testis-specific transcript, Y-linked 19 (non-protein coding) (TTTY19), long non-coding RNA.	chrY	8572512	8573324
LINC00254	0	0.85087	0.012147	NR_033914	Homo sapiens long intergenic non-protein coding RNA 254 (LINC00254), long non-coding RNA.	chr16	1928285	1934232
LINC00896	1	0.54525	0.01049	NR_026919	Homo sapiens long intergenic non-protein coding RNA 896 (LINC00896), long non-coding RNA.	chr22	20193854	20196060
KCNJ2-AS1	2	0.2562	0.0065811	NR_036534	Homo sapiens KCNJ2 antisense RNA 1 (head to head) (KCNJ2-AS1), long non-coding RNA.	chr17	68163101	68165543
MIR4697HG	2	0.2562	0.0065804	NR_024344	Homo sapiens MIR4697 host gene (non-protein coding) (MIR4697HG), long non-coding RNA.	chr11	133766329	133771635
LEF1-AS1	0	0.85087	0.012146	NR_029374	Homo sapiens LEF1 antisense RNA 1 (LEF1-AS1), transcript variant 2, long non-coding RNA.	chr4	109088680	109097586
MAPT-AS1	0	0.85087	0.012145	NR_024559	Homo sapiens MAPT antisense RNA 1 (MAPT-AS1), long non-coding RNA.	chr17	43920721	43972879
HEIH	2	0.2562	0.0065798	NR_045680	Homo sapiens hepatocellular carcinoma up-regulated EZH2-associated long non-coding RNA (HEIH), long non-coding RNA.	chr5	180256953	180258618
PWAR4	0	0.85087	0.012145	NR_022010	Homo sapiens Prader Willi/Angelman region RNA 4 (PWAR4), long non-coding RNA.	chr15	25456838	25457180
LINC00857	2	0.2562	0.0065791	NR_038464	Homo sapiens long intergenic non-protein coding RNA 857 (LINC00857), long non-coding RNA.	chr10	81967465	81979413
NDUFB2-AS1	0	0.85087	0.012144	NR_024454	Homo sapiens NDUFB2 antisense RNA 1 (NDUFB2-AS1), long non-coding RNA.	chr7	140395135	140396877
LOC100129550	1	0.54525	0.010489	NR_024618	Homo sapiens uncharacterized LOC100129550 (LOC100129550), long non-coding RNA.	chr3	122605359	122611263
TTTY21	2	0.2562	0.0065784	NR_001535	Homo sapiens testis-specific transcript, Y-linked 21 (non-protein coding) (TTTY21), long non-coding RNA.	chrY	6311474	6315118
COX10-AS1	0	0.85087	0.012143	NR_049718	Homo sapiens COX10 antisense RNA 1 (COX10-AS1), long non-coding RNA.	chr17	13932608	13972775
SLC22A23	3	0.089137	0.0032744	NR_104448	Homo sapiens solute carrier family 22, member 23 (SLC22A23), transcript variant 5, long non-coding RNA.	chr6	3269207	3445247
NUP43	5	0.0046242	0.00059492	NR_104456	Homo sapiens nucleoporin 43kDa (NUP43), transcript variant 2, long non-coding RNA.	chr6	150045451	150067708
CCDC115	4	0.023303	0.00143	NR_104471	Homo sapiens coiled-coil domain containing 115 (CCDC115), transcript variant 2, long non-coding RNA.	chr2	131095505	131100254
SMARCAD1	6	0.00069869	0.00024047	NR_045644	Homo sapiens SWI/SNF-related, matrix-associated actin-dependent regulator of chromatin, subfamily a, containing DEAD/H box 1 (SMARCAD1), transcript variant 5, long non-coding RNA.	chr4	95129234	95212443
CENPBD1P1	0	0.85087	0.012143	NR_026052	Homo sapiens CENPBD1 pseudogene 1 (CENPBD1P1), non-coding RNA.	chr19	59086765	59095762
MIR941-1	0	0.85087	0.012142	NR_030637	Homo sapiens microRNA 941-1 (MIR941-1), microRNA.	chr20	62550777	62550894
HLA-DRB6	0	0.85087	0.012141	NR_001298	Homo sapiens major histocompatibility complex, class II, DR beta 6 (pseudogene) (HLA-DRB6), non-coding RNA.	chr6	32520489	32527779
MIR1236	0	0.85087	0.012141	NR_031601	Homo sapiens microRNA 1236 (MIR1236), microRNA.	chr6	31924615	31924717
MIR941-3	0	0.85087	0.01214	NR_030639	Homo sapiens microRNA 941-3 (MIR941-3), microRNA.	chr20	62551084	62551201
LOC727896	0	0.85087	0.012139	NR_026659	Homo sapiens cysteine and histidine-rich domain (CHORD) containing 1 pseudogene (LOC727896), non-coding RNA.	chr18	2943212	2946621
AADAT	1	0.54525	0.010488	NM_001286682	Homo sapiens aminoadipate aminotransferase (AADAT), transcript variant 3, mRNA.	chr4	170981372	171011372
EVA1C	0	0.85087	0.012139	NR_104472	Homo sapiens eva-1 homolog C (C. elegans) (EVA1C), transcript variant 3, long non-coding RNA.	chr21	33784744	33887710
RPL13AP3	0	0.85087	0.012137	NR_004844	Homo sapiens ribosomal protein L13a pseudogene 3 (RPL13AP3), non-coding RNA.	chr14	56232962	56234435
RAB9BP1	0	0.85087	0.012137	NR_000039	Homo sapiens RAB9B, member RAS oncogene family pseudogene 1 (RAB9BP1), non-coding RNA.	chr5	104435174	104435799
RMST	0	0.85087	0.012136	NR_024037	Homo sapiens rhabdomyosarcoma 2 associated transcript (non-protein coding) (RMST), long non-coding RNA.	chr12	97858798	97927544
MIR511-1	0	0.85087	0.012135	NR_030167	Homo sapiens microRNA 511-1 (MIR511-1), microRNA.	chr10	17887106	17887193
LOC101929153	0	0.85087	0.012135	NR_104619	Homo sapiens uncharacterized LOC101929153 (LOC101929153), long non-coding RNA.	chr5	4773593	4774978
GLIPR2	1	0.54525	0.010488	NR_104641	Homo sapiens GLI pathogenesis-related 2 (GLIPR2), transcript variant 11, long non-coding RNA.	chr9	36136532	36163910
LOC100506022	0	0.85087	0.012134	NR_104623	Homo sapiens uncharacterized LOC100506022 (LOC100506022), transcript variant 2, long non-coding RNA.	chr1	9485152	9488975
RABGEF1	4	0.023303	0.0014297	NM_001287060	Homo sapiens RAB guanine nucleotide exchange factor (GEF) 1 (RABGEF1), transcript variant 1, mRNA.	chr7	66147077	66276448
CSGALNACT1	2	0.2562	0.0065778	NR_024040	Homo sapiens chondroitin sulfate N-acetylgalactosaminyltransferase 1 (CSGALNACT1), transcript variant 3, long non-coding RNA.	chr8	19261671	19540261
DMTF1	4	0.023303	0.0014294	NR_024550	Homo sapiens cyclin D binding myb-like transcription factor 1 (DMTF1), transcript variant 5, long non-coding RNA.	chr7	86781676	86825648
XAGE1A	0	0.85087	0.012133	NM_001097592	Homo sapiens X antigen family, member 1A (XAGE1A), transcript variant a, mRNA.	chrX	52238809	52243953
LGMN	4	0.023303	0.001429	NM_001008530	Homo sapiens legumain (LGMN), transcript variant 2, mRNA.	chr14	93170151	93215047
MIR182	0	0.85087	0.012133	NR_029614	Homo sapiens microRNA 182 (MIR182), microRNA.	chr7	129410222	129410332
MIR199B	0	0.85087	0.012132	NR_029619	Homo sapiens microRNA 199b (MIR199B), microRNA.	chr9	131006999	131007109
MIR1301	0	0.85087	0.012131	NR_031570	Homo sapiens microRNA 1301 (MIR1301), microRNA.	chr2	25551508	25551590
MIR153-2	0	0.85087	0.012131	NR_029689	Homo sapiens microRNA 153-2 (MIR153-2), microRNA.	chr7	157367027	157367114
MIR605	0	0.85087	0.01213	NR_030336	Homo sapiens microRNA 605 (MIR605), microRNA.	chr10	53059332	53059415
MIR3154	0	0.85087	0.012129	NR_036110	Homo sapiens microRNA 3154 (MIR3154), microRNA.	chr9	131007225	131007309
PPP1R12A	4	0.023303	0.0014287	NM_001244990	Homo sapiens protein phosphatase 1, regulatory subunit 12A (PPP1R12A), transcript variant 4, mRNA.	chr12	80167342	80329235
ST6GALNAC6	1	0.54525	0.010487	NR_104629	Homo sapiens ST6 (alpha-N-acetyl-neuraminyl-2,3-beta-galactosyl-1, 3)-N-acetylgalactosaminide alpha-2,6-sialyltransferase 6 (ST6GALNAC6), transcript variant 7, long non-coding RNA.	chr9	130647599	130667627
SRA1	2	0.2562	0.0065771	NR_045586	Homo sapiens steroid receptor RNA activator 1 (SRA1), transcript variant 3, long non-coding RNA.	chr5	139929651	139937678
MIR874	0	0.85087	0.012129	NR_030588	Homo sapiens microRNA 874 (MIR874), microRNA.	chr5	136983260	136983338
MIR1180	0	0.85087	0.012128	NR_031591	Homo sapiens microRNA 1180 (MIR1180), microRNA.	chr17	19247818	19247887
MIR1288	0	0.85087	0.012127	NR_031698	Homo sapiens microRNA 1288 (MIR1288), microRNA.	chr17	16185327	16185402
MIR580	0	0.85087	0.012127	NR_030306	Homo sapiens microRNA 580 (MIR580), microRNA.	chr5	36147993	36148090
MIR1250	0	0.85087	0.012126	NR_031652	Homo sapiens microRNA 1250 (MIR1250), microRNA.	chr17	79106995	79107108
ARFRP1	3	0.089137	0.003274	NM_001267548	Homo sapiens ADP-ribosylation factor related protein 1 (ARFRP1), transcript variant 7, mRNA.	chr20	62329994	62339205
CTCFL	2	0.2562	0.0065765	NR_072975	Homo sapiens CCCTC-binding factor (zinc finger protein)-like (CTCFL), transcript variant 17, long non-coding RNA.	chr20	56074609	56099923
PIGT	5	0.0046242	0.00059462	NR_047695	Homo sapiens phosphatidylinositol glycan anchor biosynthesis, class T (PIGT), transcript variant 9, long non-coding RNA.	chr20	44044706	44054885
NBAS	1	0.54525	0.010486	NR_052013	Homo sapiens neuroblastoma amplified sequence (NBAS), transcript variant 2, long non-coding RNA.	chr2	15307031	15701472
LOC102467213	0	0.85087	0.012125	NR_104671	Homo sapiens uncharacterized LOC102467213 (LOC102467213), long non-coding RNA.	chr5	106150897	106346715
LOC102467080	0	0.85087	0.012125	NR_104658	Homo sapiens uncharacterized LOC102467080 (LOC102467080), transcript variant 1, long non-coding RNA.	chr5	53955986	54040086
LOC102467216	0	0.85087	0.012124	NR_104673	Homo sapiens uncharacterized LOC102467216 (LOC102467216), long non-coding RNA.	chr5	111992124	112018585
LOC102467224	0	0.85087	0.012123	NR_104997	Homo sapiens uncharacterized LOC102467224 (LOC102467224), long non-coding RNA.	chr5	117066055	117601757
KCNN2	1	0.54525	0.010485	NR_103458	Homo sapiens potassium intermediate/small conductance calcium-activated channel, subfamily N, member 2 (KCNN2), transcript variant 4, long non-coding RNA.	chr5	113769226	113832197
APBB1	1	0.54525	0.010485	NR_047512	Homo sapiens amyloid beta (A4) precursor protein-binding, family B, member 1 (Fe65) (APBB1), transcript variant 11, long non-coding RNA.	chr11	6416353	6440341
RNF40	4	0.023303	0.0014283	NM_001286572	Homo sapiens ring finger protein 40, E3 ubiquitin protein ligase (RNF40), transcript variant 4, mRNA.	chr16	30773609	30787628
KCTD20	4	0.023303	0.001428	NR_104481	Homo sapiens potassium channel tetramerization domain containing 20 (KCTD20), transcript variant 5, long non-coding RNA.	chr6	36410543	36458920
MELK	8	6.8262e-06	3.5863e-05	NR_046337	Homo sapiens maternal embryonic leucine zipper kinase (MELK), transcript variant 10, long non-coding RNA.	chr9	36572858	36677680
CLLU1	0	0.85087	0.012123	NR_027933	Homo sapiens chronic lymphocytic leukemia up-regulated 1 (CLLU1), transcript variant 3, long non-coding RNA.	chr12	92815306	92824778
CES2	3	0.089137	0.0032735	NR_036684	Homo sapiens carboxylesterase 2 (CES2), transcript variant 3, long non-coding RNA.	chr16	66968373	66978994
NEAT1	0	0.85087	0.012122	NR_028272	Homo sapiens nuclear paraspeckle assembly transcript 1 (non-protein coding) (NEAT1), long non-coding RNA.	chr11	65190268	65194003
MIR6077-1	0	0.85087	0.012121	NR_106725	Homo sapiens microRNA mir-6077-1 (MIR6077-1), microRNA.	chr1	143672920	143673002
MIR6730	0	0.85087	0.012121	NR_106788	Homo sapiens microRNA mir-6730 (MIR6730), microRNA.	chr1	12638984	12639051
MIR3606	0	0.85087	0.01212	NR_037401	Homo sapiens microRNA 3606 (MIR3606), microRNA.	chr2	189860355	189860418
MIR6089-2	0	0.85087	0.012119	NR_106968	Homo sapiens microRNA mir-6089-2 (MIR6089-2), microRNA.	chrX	2527231	2527295
MIR3690-2	0	0.85087	0.012119	NR_106966	Homo sapiens microRNA mir-3690-2 (MIR3690-2), microRNA.	chrX	1412810	1412885
MIR1234	0	0.85087	0.012118	NR_031600	Homo sapiens microRNA 1234 (MIR1234), microRNA.	chr8	145625475	145625559
LOC102577424	0	0.85087	0.012117	NR_108030	Homo sapiens uncharacterized LOC102577424 (LOC102577424), long non-coding RNA.	chr5	176170205	176170922
LOC102577426	0	0.85087	0.012117	NR_108031	Homo sapiens uncharacterized LOC102577426 (LOC102577426), long non-coding RNA.	chr5	180618045	180618908
LINC00709	0	0.85087	0.012116	NR_108039	Homo sapiens long intergenic non-protein coding RNA 709 (LINC00709), long non-coding RNA.	chr10	9317575	9329019
CCAT1	2	0.2562	0.0065758	NR_108049	Homo sapiens colon cancer associated transcript 1 (non-protein coding) (CCAT1), long non-coding RNA.	chr8	128219626	128231513
RNF139-AS1	0	0.85087	0.012115	NR_108047	Homo sapiens RNF139 antisense RNA 1 (head to head) (RNF139-AS1), transcript variant 1, long non-coding RNA.	chr8	125474737	125486804
PARD3-AS1	0	0.85087	0.012115	NR_108043	Homo sapiens PARD3 antisense RNA 1 (PARD3-AS1), long non-coding RNA.	chr10	35104695	35105350
DAB1-AS1	0	0.85087	0.012114	NR_104363	Homo sapiens DAB1 antisense RNA 1 (DAB1-AS1), transcript variant 2, long non-coding RNA.	chr1	58326214	58328786
LINC00706	0	0.85087	0.012113	NR_108074	Homo sapiens long intergenic non-protein coding RNA 706 (LINC00706), long non-coding RNA.	chr10	6816264	6821142
LINC01139	0	0.85087	0.012113	NR_015407	Homo sapiens long intergenic non-protein coding RNA 1139 (LINC01139), long non-coding RNA.	chr1	238643683	238649317
NFYC-AS1	0	0.85087	0.012112	NR_024567	Homo sapiens NFYC antisense RNA 1 (NFYC-AS1), long non-coding RNA.	chr1	41154751	41157933
LINC01138	0	0.85087	0.012111	NR_027468	Homo sapiens long intergenic non-protein coding RNA 1138 (LINC01138), transcript variant 1, long non-coding RNA.	chr1	143717587	143744519
LINC01070	0	0.85087	0.012111	NR_108094	Homo sapiens long intergenic non-protein coding RNA 1070 (LINC01070), long non-coding RNA.	chr13	112851646	112855316
AMN1	1	0.54525	0.010484	NR_103522	Homo sapiens antagonist of mitotic exit network 1 homolog (S. cerevisiae) (AMN1), transcript variant 4, long non-coding RNA.	chr12	31824070	31882108
PPP1R2P9	4	0.023303	0.0014277	NR_002191	Homo sapiens protein phosphatase 1, regulatory (inhibitor) subunit 2 pseudogene 9 (PPP1R2P9), non-coding RNA.	chrX	42636616	42637486
NFS1	4	0.023303	0.0014273	NR_037570	Homo sapiens NFS1 cysteine desulfurase (NFS1), transcript variant 2, long non-coding RNA.	chr20	34256609	34287287
LOC285768	0	0.85087	0.01211	NR_027116	Homo sapiens uncharacterized LOC285768 (LOC285768), transcript variant 2, long non-coding RNA.	chr6	961240	1101567
PAOX	3	0.089137	0.003273	NM_207127	Homo sapiens polyamine oxidase (exo-N4-amino) (PAOX), transcript variant 4, mRNA.	chr10	135192740	135205200
SLC35A3	0	0.85087	0.012109	NM_001271685	Homo sapiens solute carrier family 35 (UDP-N-acetylglucosamine (UDP-GlcNAc) transporter), member A3 (SLC35A3), transcript variant 3, mRNA.	chr1	100435991	100492534
ABCA13	0	0.85087	0.012109	NM_152701	Homo sapiens ATP-binding cassette, sub-family A (ABC1), member 13 (ABCA13), mRNA.	chr7	48211056	48687091
LINC01135	0	0.85087	0.012108	NR_034015	Homo sapiens long intergenic non-protein coding RNA 1135 (LINC01135), transcript variant 2, long non-coding RNA.	chr1	59250822	59365384
CCDC148-AS1	0	0.85087	0.012107	NR_038850	Homo sapiens CCDC148 antisense RNA 1 (CCDC148-AS1), long non-coding RNA.	chr2	159023161	159092681
LOC257358	0	0.85087	0.012107	NR_108024	Homo sapiens uncharacterized LOC257358 (LOC257358), transcript variant 2, long non-coding RNA.	chr5	169758396	169762104
LINC00620	0	0.85087	0.012106	NR_027103	Homo sapiens long intergenic non-protein coding RNA 620 (LINC00620), long non-coding RNA.	chr3	13692220	13788132
LINC00708	0	0.85087	0.012105	NR_108058	Homo sapiens long intergenic non-protein coding RNA 708 (LINC00708), long non-coding RNA.	chr10	8301294	8310268
VAV3-AS1	0	0.85087	0.012105	NR_046653	Homo sapiens VAV3 antisense RNA 1 (VAV3-AS1), long non-coding RNA.	chr1	108507064	108537229
LINC00309	2	0.2562	0.0065752	NR_033837	Homo sapiens long intergenic non-protein coding RNA 309 (LINC00309), long non-coding RNA.	chr2	64412212	64432619
LINC01144	0	0.85087	0.012104	NR_024270	Homo sapiens long intergenic non-protein coding RNA 1144 (LINC01144), long non-coding RNA.	chr1	45769581	45771291
LINC00982	0	0.85087	0.012103	NR_024371	Homo sapiens long intergenic non-protein coding RNA 982 (LINC00982), transcript variant 2, long non-coding RNA.	chr1	2980635	2984289
LINC00879	0	0.85087	0.012103	NR_015400	Homo sapiens long intergenic non-protein coding RNA 879 (LINC00879), long non-coding RNA.	chr3	94657106	94710169
LINC00698	0	0.85087	0.012102	NR_027104	Homo sapiens long intergenic non-protein coding RNA 698 (LINC00698), long non-coding RNA.	chr3	63088363	63110737
LOC644919	0	0.85087	0.012101	NR_109758	Homo sapiens uncharacterized LOC644919 (LOC644919), transcript variant 2, long non-coding RNA.	chr14	41423915	41610251
LINC00276	0	0.85087	0.012101	NR_103814	Homo sapiens long intergenic non-protein coding RNA 276 (LINC00276), long non-coding RNA.	chr2	14368997	14541082
LINC00298	0	0.85087	0.0121	NR_015405	Homo sapiens long intergenic non-protein coding RNA 298 (LINC00298), long non-coding RNA.	chr2	8062555	8116945
NEGR1-IT1	0	0.85087	0.012099	NR_046218	Homo sapiens NEGR1 intronic transcript 1 (non-protein coding) (NEGR1-IT1), long non-coding RNA.	chr1	72259914	72302695
RMDN2-AS1	0	0.85087	0.012099	NR_102712	Homo sapiens RMDN2 antisense RNA 1 (RMDN2-AS1), long non-coding RNA.	chr2	38177476	38263484
CERS6-AS1	0	0.85087	0.012098	NR_045787	Homo sapiens CERS6 antisense RNA 1 (CERS6-AS1), transcript variant 2, long non-coding RNA.	chr2	169628460	169642939
LINC01115	0	0.85087	0.012097	NR_033880	Homo sapiens long intergenic non-protein coding RNA 1115 (LINC01115), long non-coding RNA.	chr2	779836	864112
NIFK-AS1	0	0.85087	0.012097	NR_037856	Homo sapiens NIFK antisense RNA 1 (NIFK-AS1), transcript variant 1, long non-coding RNA.	chr2	122407564	122409114
MIR181A1HG	0	0.85087	0.012096	NR_040073	Homo sapiens MIR181A1 host gene (non-protein coding) (MIR181A1HG), long non-coding RNA.	chr1	198777131	198906558
KDM4A-AS1	0	0.85087	0.012095	NR_033827	Homo sapiens KDM4A antisense RNA 1 (KDM4A-AS1), long non-coding RNA.	chr1	44165408	44173012
TMEM161B-AS1	0	0.85087	0.012094	NR_039993	Homo sapiens TMEM161B antisense RNA 1 (TMEM161B-AS1), transcript variant 1, long non-coding RNA.	chr5	87564698	87732491
SLC8A1-AS1	0	0.85087	0.012094	NR_038441	Homo sapiens SLC8A1 antisense RNA 1 (SLC8A1-AS1), long non-coding RNA.	chr2	40144773	40482349
LINC00690	1	0.54525	0.010483	NR_103843	Homo sapiens long intergenic non-protein coding RNA 690 (LINC00690), long non-coding RNA.	chr3	16577824	16582880
LINC01111	0	0.85087	0.012093	NR_105006	Homo sapiens long intergenic non-protein coding RNA 1111 (LINC01111), long non-coding RNA.	chr8	77318888	77436567
PCBP1-AS1	0	0.85087	0.012092	NR_033872	Homo sapiens PCBP1 antisense RNA 1 (PCBP1-AS1), long non-coding RNA.	chr2	70189394	70314147
LINC00626	2	0.2562	0.0065745	NR_024160	Homo sapiens long intergenic non-protein coding RNA 626 (LINC00626), long non-coding RNA.	chr1	168756178	168762126
BHLHE40-AS1	0	0.85087	0.012092	NR_037903	Homo sapiens BHLHE40 antisense RNA 1 (BHLHE40-AS1), long non-coding RNA.	chr3	4939913	4948186
LINC00606	0	0.85087	0.012091	NR_027102	Homo sapiens long intergenic non-protein coding RNA 606 (LINC00606), long non-coding RNA.	chr3	10801168	10805877
ZNF852	0	0.85087	0.01209	NM_001287349	Homo sapiens zinc finger protein 852 (ZNF852), mRNA.	chr3	44540461	44552132
AMD1	3	0.089137	0.0032726	NR_109768	Homo sapiens adenosylmethionine decarboxylase 1 (AMD1), transcript variant 6, long non-coding RNA.	chr6	111195986	111216915
LINC00850	0	0.85087	0.01209	NR_109813	Homo sapiens long intergenic non-protein coding RNA 850 (LINC00850), long non-coding RNA.	chrX	148958632	149008599
MIR1244-1	0	0.85087	0.012089	NR_036052	Homo sapiens microRNA 1244-1 (MIR1244-1), microRNA.	chr2	232578023	232578105
NR2F1-AS1	1	0.54525	0.010482	NR_109823	Homo sapiens NR2F1 antisense RNA 1 (NR2F1-AS1), transcript variant 9, long non-coding RNA.	chr5	92745061	92917026
LINC00266-3	0	0.85087	0.012088	NR_109817	Homo sapiens long intergenic non-protein coding RNA 266-3 (LINC00266-3), long non-coding RNA.	chr6	140263	148159
SNORA34	0	0.85087	0.012088	NR_002968	Homo sapiens small nucleolar RNA, H/ACA box 34 (SNORA34), small nucleolar RNA.	chr12	49048164	49048301
SYP-AS1	0	0.85087	0.012087	NR_046649	Homo sapiens SYP antisense RNA 1 (SYP-AS1), long non-coding RNA.	chrX	49055297	49058913
UPP1	7	7.9966e-05	0.00010042	NR_109837	Homo sapiens uridine phosphorylase 1 (UPP1), transcript variant 7, long non-coding RNA.	chr7	48128850	48148330
ABCC13	2	0.2562	0.0065739	NR_003087	Homo sapiens ATP-binding cassette, sub-family C (CFTR/MRP), member 13, pseudogene (ABCC13), transcript variant A, non-coding RNA.	chr21	15646119	15673692
MIR205HG	0	0.85087	0.012086	NM_001104548	Homo sapiens MIR205 host gene (non-protein coding) (MIR205HG), mRNA.	chr1	209602167	209605892
AC010731.4	0	0.85087	0.012086	NM_001102659	Homo sapiens hCG1657980 (AC010731.4), mRNA.	chr2	207507141	207514173
AC079610.2	0	0.85087	0.012085	NM_001242575	Homo sapiens uncharacterized LOC100130451 (AC079610.2), mRNA.	chr2	214141276	214148929
MALRD1	0	0.85087	0.012084	NM_001142308	Homo sapiens MAM and LDL receptor class A domain containing 1 (MALRD1), mRNA.	chr10	19337699	20023407
AC009227.2	0	0.85087	0.012084	NM_001256368	Homo sapiens uncharacterized LOC100144595 (AC009227.2), mRNA.	chr2	155292364	155313950
LINC00466	0	0.85087	0.012083	NR_038252	Homo sapiens long intergenic non-protein coding RNA 466 (LINC00466), long non-coding RNA.	chr1	63624753	63782901
LINC00636	0	0.85087	0.012082	NR_015394	Homo sapiens long intergenic non-protein coding RNA 636 (LINC00636), long non-coding RNA.	chr3	107602051	107647753
CLRN1-AS1	0	0.85087	0.012082	NR_024066	Homo sapiens CLRN1 antisense RNA 1 (CLRN1-AS1), non-coding RNA.	chr3	150690464	150797617
CFLAR-AS1	0	0.85087	0.012081	NR_040030	Homo sapiens CFLAR antisense RNA 1 (CFLAR-AS1), long non-coding RNA.	chr2	202005011	202022515
LINC00272	0	0.85087	0.01208	NR_034131	Homo sapiens long intergenic non-protein coding RNA 272 (LINC00272), long non-coding RNA.	chr1	182376755	182383948
AC095067.1	0	0.85087	0.01208	NR_108090	Homo sapiens uncharacterized LOC101929086 (AC095067.1), long non-coding RNA.	chr7	47661536	47669491
AC097662.2	0	0.85087	0.012079	NR_102371	Homo sapiens uncharacterized LOC654841 (AC097662.2), long non-coding RNA.	chr2	228085767	228189880
AC018742.1	0	0.85087	0.012078	NR_038837	Homo sapiens uncharacterized LOC645949 (AC018742.1), long non-coding RNA.	chr2	21910305	21933524
AC005358.3	0	0.85087	0.012078	NR_104605	Homo sapiens uncharacterized LOC101928418 (AC005358.3), long non-coding RNA.	chr17	12575178	12609452
RP11-500B12.1	0	0.85087	0.012077	NR_109806	Homo sapiens uncharacterized LOC101928797 (RP11-500B12.1), long non-coding RNA.	chr9	120410883	120419304
RP5-1024G6.5	0	0.85087	0.012076	NR_038953	Homo sapiens uncharacterized LOC100507564 (RP5-1024G6.5), long non-coding RNA.	chr1	53704281	53708455
RP11-14N7.2	0	0.85087	0.012076	NR_027355	Homo sapiens lymphocyte-specific protein 1 pseudogene (RP11-14N7.2), transcript variant 2, non-coding RNA.	chr1	148928312	148951595
RP13-653N12.2	0	0.85087	0.012075	NR_104648	Homo sapiens uncharacterized LOC101927694 (RP13-653N12.2), long non-coding RNA.	chr12	128602761	128606497
GS1-279B7.1	0	0.85087	0.012074	NR_038424	Homo sapiens microtubule-associated protein 1 light chain 3 beta pseudogene (GS1-279B7.1), non-coding RNA.	chr1	185292978	185304171
RP11-280O1.2	0	0.85087	0.012074	NR_026744	Homo sapiens uncharacterized LOC400794 (RP11-280O1.2), long non-coding RNA.	chr1	165446078	165551341
AC104654.1	0	0.85087	0.012073	NR_033996	Homo sapiens uncharacterized LOC388942 (AC104654.1), long non-coding RNA.	chr2	42104694	42121186
RP5-1007G16.1	0	0.85087	0.012072	NR_038372	Homo sapiens uncharacterized LOC402779 (RP5-1007G16.1), long non-coding RNA.	chr1	34334556	34351059
GS1-122H1.2	0	0.85087	0.012072	NR_104175	Homo sapiens uncharacterized LOC400799 (GS1-122H1.2), long non-coding RNA.	chr1	182173079	182283196
RP5-1074L1.1	0	0.85087	0.012071	NR_036595	Homo sapiens uncharacterized LOC440600 (RP5-1074L1.1), long non-coding RNA.	chr1	110828998	110881793
RP11-84O12.4	0	0.85087	0.012071	NR_038914	Homo sapiens uncharacterized LOC100128787 (RP11-84O12.4), long non-coding RNA.	chr1	101092605	101112560
RP5-1166F10.1	0	0.85087	0.01207	NR_027088	Homo sapiens uncharacterized LOC284661 (RP5-1166F10.1), long non-coding RNA.	chr1	4472110	4484744
ZMYM2	6	0.00069869	0.00024014	NM_003453	Homo sapiens zinc finger, MYM-type 2 (ZMYM2), transcript variant 1, mRNA.	chr13	20532809	20665984
HLA-F	3	0.089137	0.0032721	NM_018950	Homo sapiens major histocompatibility complex, class I, F (HLA-F), transcript variant 2, mRNA.	chr6	29691116	29694303
ERC1	4	0.023303	0.001427	NR_027949	Homo sapiens ELKS/RAB6-interacting/CAST family member 1 (ERC1), transcript variant gamma, long non-coding RNA.	chr12	1100403	1605099
MAGI1-AS1	0	0.85087	0.012069	NR_046575	Homo sapiens MAGI1 antisense RNA 1 (MAGI1-AS1), long non-coding RNA.	chr3	65879490	65910972
LINC00210	0	0.85087	0.012069	NR_048550	Homo sapiens long intergenic non-protein coding RNA 210 (LINC00210), long non-coding RNA.	chr1	218066241	218094146
UBE2V1	1	0.54525	0.010481	NR_104218	Homo sapiens ubiquitin-conjugating enzyme E2 variant 1 (UBE2V1), transcript variant 19, long non-coding RNA.	chr20	48711955	48729735
PRM2	2	0.2562	0.0065732	NR_104428	Homo sapiens protamine 2 (PRM2), transcript variant 6, long non-coding RNA.	chr16	11369492	11370337
CLIP4	1	0.54525	0.010481	NM_001287528	Homo sapiens CAP-GLY domain containing linker protein family, member 4 (CLIP4), transcript variant 3, mRNA.	chr2	29320541	29397581
LMF1	5	0.0046242	0.00059433	NR_033645	Homo sapiens lipase maturation factor 1 (LMF1), transcript variant 2, long non-coding RNA.	chr16	903634	1031318
THTPA	1	0.54525	0.01048	NR_046051	Homo sapiens thiamine triphosphatase (THTPA), transcript variant 8, long non-coding RNA.	chr14	23980968	24028790
LINC00957	0	0.85087	0.012068	NR_015401	Homo sapiens long intergenic non-protein coding RNA 957 (LINC00957), transcript variant 2, long non-coding RNA.	chr7	44078647	44082082
LINC00333	0	0.85087	0.012067	NR_046871	Homo sapiens long intergenic non-protein coding RNA 333 (LINC00333), long non-coding RNA.	chr13	84714736	85180903
TMEM72-AS1	1	0.54525	0.010479	NR_033842	Homo sapiens TMEM72 antisense RNA 1 (TMEM72-AS1), long non-coding RNA.	chr10	45306471	45455137
EZR-AS1	0	0.85087	0.012067	NR_102425	Homo sapiens EZR antisense RNA 1 (EZR-AS1), long non-coding RNA.	chr6	159239010	159243272
LINC00907	0	0.85087	0.012066	NR_046455	Homo sapiens long intergenic non-protein coding RNA 907 (LINC00907), transcript variant 3, long non-coding RNA.	chr18	39766632	40098918
LINC00705	0	0.85087	0.012065	NR_015425	Homo sapiens long intergenic non-protein coding RNA 705 (LINC00705), long non-coding RNA.	chr10	4698347	4704606
TRIM52-AS1	0	0.85087	0.012065	NR_102762	Homo sapiens TRIM52 antisense RNA 1 (head to head) (TRIM52-AS1), transcript variant 4, long non-coding RNA.	chr5	180688212	180699308
LINC00575	0	0.85087	0.012064	NR_024088	Homo sapiens long intergenic non-protein coding RNA 575 (LINC00575), transcript variant 2, long non-coding RNA.	chr4	83534265	83542590
LINC00928	0	0.85087	0.012063	NR_027075	Homo sapiens long intergenic non-protein coding RNA 928 (LINC00928), transcript variant 2, long non-coding RNA.	chr15	90048160	90067265
LINC00865	0	0.85087	0.012063	NR_038382	Homo sapiens long intergenic non-protein coding RNA 865 (LINC00865), long non-coding RNA.	chr10	91589249	91600618
DIAPH3-AS1	0	0.85087	0.012062	NR_046539	Homo sapiens DIAPH3 antisense RNA 1 (DIAPH3-AS1), transcript variant 2, long non-coding RNA.	chr13	60586851	60618490
ARHGAP5-AS1	1	0.54525	0.010478	NR_027263	Homo sapiens ARHGAP5 antisense RNA 1 (head to head) (ARHGAP5-AS1), long non-coding RNA.	chr14	32544624	32545905
LINC00887	1	0.54525	0.010478	NR_024480	Homo sapiens long intergenic non-protein coding RNA 887 (LINC00887), long non-coding RNA.	chr3	194018988	194030593
LOC100130238	0	0.85087	0.012061	NR_024563	Homo sapiens uncharacterized LOC100130238 (LOC100130238), long non-coding RNA.	chr12	132851976	132857486
IGFBP7-AS1	0	0.85087	0.012061	NR_034081	Homo sapiens IGFBP7 antisense RNA 1 (IGFBP7-AS1), long non-coding RNA.	chr4	57975927	58071465
LINC00964	0	0.85087	0.01206	NR_027321	Homo sapiens long intergenic non-protein coding RNA 964 (LINC00964), long non-coding RNA.	chr8	125954249	125963337
BZRAP1-AS1	2	0.2562	0.0065725	NR_038411	Homo sapiens BZRAP1 antisense RNA 1 (BZRAP1-AS1), transcript variant 2, long non-coding RNA.	chr17	56406298	56431088
LINC00598	2	0.2562	0.0065719	NR_024506	Homo sapiens long intergenic non-protein coding RNA 598 (LINC00598), transcript variant TTL-B1, long non-coding RNA.	chr13	40921270	41055143
LINC00593	0	0.85087	0.012059	NR_026764	Homo sapiens long intergenic non-protein coding RNA 593 (LINC00593), long non-coding RNA.	chr15	70127572	70135306
JAZF1-AS1	0	0.85087	0.012059	NR_034097	Homo sapiens JAZF1 antisense RNA 1 (JAZF1-AS1), long non-coding RNA.	chr7	28220075	28280996
CD27-AS1	0	0.85087	0.012058	NR_015382	Homo sapiens CD27 antisense RNA 1 (CD27-AS1), long non-coding RNA.	chr12	6548166	6560683
SNHG18	0	0.85087	0.012057	NR_045196	Homo sapiens small nucleolar RNA host gene 18 (non-protein coding) (SNHG18), long non-coding RNA.	chr5	9546311	9550409
LINC00642	0	0.85087	0.012057	NR_033986	Homo sapiens long intergenic non-protein coding RNA 642 (LINC00642), long non-coding RNA.	chr14	90921573	90925249
CPEB2-AS1	0	0.85087	0.012056	NR_038857	Homo sapiens CPEB2 antisense RNA 1 (head to head) (CPEB2-AS1), long non-coding RNA.	chr4	14911584	15003669
ZNF205-AS1	0	0.85087	0.012055	NR_024166	Homo sapiens ZNF205 antisense RNA 1 (ZNF205-AS1), transcript variant 1, long non-coding RNA.	chr16	3160460	3165599
LINC00499	0	0.85087	0.012055	NR_051987	Homo sapiens long intergenic non-protein coding RNA 499 (LINC00499), long non-coding RNA.	chr4	139230864	139345498
MIR31HG	2	0.2562	0.0065712	NR_027054	Homo sapiens MIR31 host gene (non-protein coding) (MIR31HG), long non-coding RNA.	chr9	21454266	21559697
FLJ45974	0	0.85087	0.012054	NR_038371	Homo sapiens uncharacterized LOC401337 (FLJ45974), long non-coding RNA.	chr7	53723201	53879624
SNAI3-AS1	1	0.54525	0.010477	NR_024399	Homo sapiens SNAI3 antisense RNA 1 (SNAI3-AS1), transcript variant 2, long non-coding RNA.	chr16	88729780	88753594
FLJ34503	4	0.023303	0.0014266	NR_027060	Homo sapiens uncharacterized FLJ34503 (FLJ34503), long non-coding RNA.	chr6	114225550	114242806
LINC00941	0	0.85087	0.012053	NR_040245	Homo sapiens long intergenic non-protein coding RNA 941 (LINC00941), long non-coding RNA.	chr12	30948614	30955645
KC6	0	0.85087	0.012053	NR_002838	Homo sapiens keratoconus gene 6 (KC6), long non-coding RNA.	chr18	39060235	39100561
LINC00605	0	0.85087	0.012052	NR_033938	Homo sapiens long intergenic non-protein coding RNA 605 (LINC00605), long non-coding RNA.	chr14	103653557	103655365
LINC00441	0	0.85087	0.012051	NR_046414	Homo sapiens long intergenic non-protein coding RNA 441 (LINC00441), long non-coding RNA.	chr13	48870648	48877797
LINC00525	2	0.2562	0.0065706	NR_038407	Homo sapiens long intergenic non-protein coding RNA 525 (LINC00525), long non-coding RNA.	chr7	47801073	47806370
LOC286083	0	0.85087	0.012051	NR_033895	Homo sapiens uncharacterized LOC286083 (LOC286083), long non-coding RNA.	chr8	1244293	1250827
FAM170B-AS1	0	0.85087	0.01205	NR_038973	Homo sapiens FAM170B antisense RNA 1 (FAM170B-AS1), long non-coding RNA.	chr10	50329883	50359592
GPC5-AS1	0	0.85087	0.012049	NR_046520	Homo sapiens GPC5 antisense RNA 1 (GPC5-AS1), transcript variant 1, long non-coding RNA.	chr13	93353641	93373867
LINC01018	0	0.85087	0.012049	NR_024423	Homo sapiens long intergenic non-protein coding RNA 1018 (LINC01018), transcript variant 2, long non-coding RNA.	chr5	6582248	6588613
CASC8	0	0.85087	0.012048	NR_024393	Homo sapiens cancer susceptibility candidate 8 (non-protein coding) (CASC8), long non-coding RNA.	chr8	128455594	128494384
LOC100616530	0	0.85087	0.012047	NR_038209	Homo sapiens tospeak (LOC100616530), transcript variant 9, long non-coding RNA.	chr8	96281063	96822371
TPTE2P3	2	0.2562	0.0065699	NR_002793	Homo sapiens transmembrane phosphoinositide 3-phosphatase and tensin homolog 2 pseudogene 3 (TPTE2P3), non-coding RNA.	chr13	53063127	53161225
LINC00536	0	0.85087	0.012047	NR_046215	Homo sapiens long intergenic non-protein coding RNA 536 (LINC00536), long non-coding RNA.	chr8	116962735	117337297
DAOA-AS1	1	0.54525	0.010476	NR_040247	Homo sapiens DAOA antisense RNA 1 (DAOA-AS1), long non-coding RNA.	chr13	106111405	106158030
CACNA1C-AS4	0	0.85087	0.012046	NR_046578	Homo sapiens CACNA1C antisense RNA 4 (CACNA1C-AS4), long non-coding RNA.	chr12	2329702	2332647
LOC101928154	0	0.85087	0.012045	NR_108028	Homo sapiens uncharacterized LOC101928154 (LOC101928154), long non-coding RNA.	chr5	173213792	173217945
EGFLAM-AS4	0	0.85087	0.012045	NR_046219	Homo sapiens EGFLAM antisense RNA 4 (EGFLAM-AS4), long non-coding RNA.	chr5	38282370	38291088
LINC01016	0	0.85087	0.012044	NR_038989	Homo sapiens long intergenic non-protein coding RNA 1016 (LINC01016), long non-coding RNA.	chr6	33857287	33864684
ZSCAN16-AS1	0	0.85087	0.012043	NR_103456	Homo sapiens ZSCAN16 antisense RNA 1 (ZSCAN16-AS1), transcript variant 2, long non-coding RNA.	chr6	28089572	28105094
LOC340113	0	0.85087	0.012043	NR_033832	Homo sapiens uncharacterized LOC340113 (LOC340113), long non-coding RNA.	chr5	32947548	32962573
FER1L6-AS1	1	0.54525	0.010475	NR_040044	Homo sapiens FER1L6 antisense RNA 1 (FER1L6-AS1), long non-coding RNA.	chr8	124996377	125053023
CACNA1C-IT3	0	0.85087	0.012042	NR_046769	Homo sapiens CACNA1C intronic transcript 3 (non-protein coding) (CACNA1C-IT3), long non-coding RNA.	chr12	2378941	2397911
DLGAP1-AS4	0	0.85087	0.012041	NR_102696	Homo sapiens DLGAP1 antisense RNA 4 (DLGAP1-AS4), long non-coding RNA.	chr18	3962352	4013943
EIF3J-AS1	0	0.85087	0.012041	NR_034170	Homo sapiens EIF3J antisense RNA 1 (head to head) (EIF3J-AS1), transcript variant 1, long non-coding RNA.	chr15	44826702	44829121
LINC00371	0	0.85087	0.01204	NR_102431	Homo sapiens long intergenic non-protein coding RNA 371 (LINC00371), transcript variant 2, long non-coding RNA.	chr13	51658150	51746524
CXADRP3	0	0.85087	0.012039	NR_024076	Homo sapiens coxsackie virus and adenovirus receptor pseudogene 3 (CXADRP3), non-coding RNA.	chr18	14477953	14498705
NCAM1-AS1	0	0.85087	0.012039	NR_034101	Homo sapiens NCAM1 antisense RNA1 (NCAM1-AS1), long non-coding RNA.	chr11	113140253	113144623
OPA1-AS1	0	0.85087	0.012038	NR_046634	Homo sapiens OPA1 antisense RNA 1 (OPA1-AS1), long non-coding RNA.	chr3	193336387	193345121
LOC100288181	1	0.54525	0.010474	NR_038925	Homo sapiens uncharacterized LOC100288181 (LOC100288181), long non-coding RNA.	chr8	143783669	143808391
LINC00379	0	0.85087	0.012037	NR_047004	Homo sapiens long intergenic non-protein coding RNA 379 (LINC00379), long non-coding RNA.	chr13	91779866	91863952
LOC100128233	0	0.85087	0.012037	NR_103769	Homo sapiens uncharacterized LOC100128233 (LOC100128233), long non-coding RNA.	chr14	65679610	65689065
ISPD-AS1	0	0.85087	0.012036	NR_038947	Homo sapiens ISPD antisense RNA 1 (ISPD-AS1), transcript variant 2, long non-coding RNA.	chr7	16250110	16310229
LINC01088	0	0.85087	0.012035	NR_038342	Homo sapiens long intergenic non-protein coding RNA 1088 (LINC01088), long non-coding RNA.	chr4	79892901	80229953
LOC731779	0	0.85087	0.012035	NR_024441	Homo sapiens uncharacterized LOC731779 (LOC731779), long non-coding RNA.	chr8	142350647	142354720
LINC00640	0	0.85087	0.012034	NR_038358	Homo sapiens long intergenic non-protein coding RNA 640 (LINC00640), long non-coding RNA.	chr14	51800110	51832275
LINC00858	0	0.85087	0.012033	NR_038220	Homo sapiens long intergenic non-protein coding RNA 858 (LINC00858), long non-coding RNA.	chr10	86039735	86054415
RAMP2-AS1	2	0.2562	0.0065693	NR_024462	Homo sapiens RAMP2 antisense RNA 1 (RAMP2-AS1), transcript variant 2, long non-coding RNA.	chr17	40905946	40913275
LINC00599	2	0.2562	0.0065686	NR_024281	Homo sapiens long intergenic non-protein coding RNA 599 (LINC00599), long non-coding RNA.	chr8	9757573	9760839
LINC00704	0	0.85087	0.012033	NR_024475	Homo sapiens long intergenic non-protein coding RNA 704 (LINC00704), long non-coding RNA.	chr10	4692376	4720262
A2M-AS1	0	0.85087	0.012032	NR_026971	Homo sapiens A2M antisense RNA 1 (A2M-AS1), long non-coding RNA.	chr12	9217772	9220651
LINC00948	0	0.85087	0.012031	NR_038199	Homo sapiens long intergenic non-protein coding RNA 948 (LINC00948), transcript variant 2, long non-coding RNA.	chr10	61496747	61513203
LINC00922	0	0.85087	0.012031	NR_027755	Homo sapiens long intergenic non-protein coding RNA 922 (LINC00922), long non-coding RNA.	chr16	65318401	65610203
LINC00348	0	0.85087	0.01203	NR_047699	Homo sapiens long intergenic non-protein coding RNA 348 (LINC00348), long non-coding RNA.	chr13	71589272	71742549
LINC00925	0	0.85087	0.012029	NR_015411	Homo sapiens long intergenic non-protein coding RNA 925 (LINC00925), long non-coding RNA.	chr15	89921272	89941718
LINC00330	0	0.85087	0.012029	NR_038433	Homo sapiens long intergenic non-protein coding RNA 330 (LINC00330), long non-coding RNA.	chr13	45373639	45383766
FAM183CP	0	0.85087	0.012028	NR_024473	Homo sapiens family with sequence similarity 183, member C, pseudogene (FAM183CP), long non-coding RNA.	chr8	29779028	29811123
LINC01003	0	0.85087	0.012027	NR_027387	Homo sapiens long intergenic non-protein coding RNA 1003 (LINC01003), long non-coding RNA.	chr7	152161208	152162630
FLJ26245	0	0.85087	0.012027	NR_033985	Homo sapiens uncharacterized LOC400533 (FLJ26245), long non-coding RNA.	chr16	34980922	34990995
LINC00534	0	0.85087	0.012026	NR_051989	Homo sapiens long intergenic non-protein coding RNA 534 (LINC00534), long non-coding RNA.	chr8	91233715	91400187
NOP14-AS1	3	0.089137	0.0032716	NR_015453	Homo sapiens NOP14 antisense RNA 1 (NOP14-AS1), long non-coding RNA.	chr4	2937277	2952794
LOC100268168	2	0.2562	0.006568	NR_026683	Homo sapiens uncharacterized LOC100268168 (LOC100268168), transcript variant 2, long non-coding RNA.	chr5	172381785	172385778
LNX1-AS1	0	0.85087	0.012025	NR_046622	Homo sapiens LNX1 antisense RNA 1 (LNX1-AS1), long non-coding RNA.	chr4	54366243	54389443
MAPKAPK5-AS1	1	0.54525	0.010474	NR_015404	Homo sapiens MAPKAPK5 antisense RNA 1 (MAPKAPK5-AS1), long non-coding RNA.	chr12	112277572	112280706
C21orf91-OT1	0	0.85087	0.012025	NR_038871	Homo sapiens C21orf91 overlapping transcript 1 (non-protein coding) (C21orf91-OT1), transcript variant 1, long non-coding RNA.	chr21	19149720	19164826
MGC45922	4	0.023303	0.0014263	NR_038359	Homo sapiens uncharacterized LOC284365 (MGC45922), long non-coding RNA.	chr19	51320936	51322134
DSCAM-AS1	2	0.2562	0.0065673	NR_038899	Homo sapiens DSCAM antisense RNA 1 (DSCAM-AS1), transcript variant 3, long non-coding RNA.	chr21	41755010	41757285
LINC00515	3	0.089137	0.0032712	NR_024092	Homo sapiens long intergenic non-protein coding RNA 515 (LINC00515), long non-coding RNA.	chr21	26955086	26955536
PHKA2-AS1	0	0.85087	0.012024	NR_029379	Homo sapiens PHKA2 antisense RNA 1 (PHKA2-AS1), long non-coding RNA.	chrX	18908413	18913093
LINC00893	2	0.2562	0.0065667	NR_027455	Homo sapiens long intergenic non-protein coding RNA 893 (LINC00893), long non-coding RNA.	chrX	148609131	148621312
LINC00307	2	0.2562	0.006566	NR_038855	Homo sapiens long intergenic non-protein coding RNA 307 (LINC00307), long non-coding RNA.	chr21	31581468	31584101
LOC729444	0	0.85087	0.012023	NR_038388	Homo sapiens uncharacterized LOC729444 (LOC729444), long non-coding RNA.	chr22	20325589	20350461
TTTY8B	0	0.85087	0.012023	NR_003591	Homo sapiens testis-specific transcript, Y-linked 8B (non-protein coding) (TTTY8B), long non-coding RNA.	chrY	6339071	6341671
LOC284865	0	0.85087	0.012022	NR_038460	Homo sapiens uncharacterized LOC284865 (LOC284865), long non-coding RNA.	chr22	20186252	20192441
TTTY23	0	0.85087	0.012021	NR_001540	Homo sapiens testis-specific transcript, Y-linked 23 (non-protein coding) (TTTY23), long non-coding RNA.	chrY	6110486	6111651
TTTY1B	0	0.85087	0.012021	NR_003589	Homo sapiens testis-specific transcript, Y-linked 1B (non-protein coding) (TTTY1B), long non-coding RNA.	chrY	6258441	6279605
ZNF571-AS1	0	0.85087	0.01202	NR_038248	Homo sapiens ZNF571 antisense RNA 1 (ZNF571-AS1), transcript variant 2, long non-coding RNA.	chr19	38039850	38078248
LINC00278	0	0.85087	0.01202	NR_046502	Homo sapiens long intergenic non-protein coding RNA 278 (LINC00278), long non-coding RNA.	chrY	2871036	2970313
FLJ26850	4	0.023303	0.001426	NR_027257	Homo sapiens FLJ26850 protein (FLJ26850), long non-coding RNA.	chr19	50553936	50570052
AC091969.1	0	0.85087	0.012019	NR_109877	Homo sapiens uncharacterized LOC101927134 (AC091969.1), long non-coding RNA.	chr5	151998524	152351909
RP11-166A12.1	0	0.85087	0.012018	NR_109881	Homo sapiens uncharacterized LOC101927379 (RP11-166A12.1), long non-coding RNA.	chr5	121964646	122066255
CTB-12O2.1	0	0.85087	0.012018	NR_109876	Homo sapiens uncharacterized LOC101927115 (CTB-12O2.1), long non-coding RNA.	chr5	151338458	151650010
ZDHHC16	2	0.2562	0.0065653	NR_109895	Homo sapiens zinc finger, DHHC-type containing 16 (ZDHHC16), transcript variant 8, long non-coding RNA.	chr10	99205887	99217127
CTB-174D11.1	0	0.85087	0.012017	NR_109897	Homo sapiens uncharacterized LOC728095 (CTB-174D11.1), long non-coding RNA.	chr5	168440231	168465003
CTD-3080P12.3	0	0.85087	0.012016	NR_109911	Homo sapiens uncharacterized LOC101928857 (CTD-3080P12.3), long non-coding RNA.	chr5	1173210	1178720
LINC00635	2	0.2562	0.0065647	NR_024276	Homo sapiens long intergenic non-protein coding RNA 635 (LINC00635), transcript variant 1, long non-coding RNA.	chr3	107560508	107596915
TMEM199	4	0.023303	0.0014256	NM_152464	Homo sapiens transmembrane protein 199 (TMEM199), mRNA.	chr17	26684686	26689089
GDNF-AS1	0	0.85087	0.012016	NM_001278094	Homo sapiens GDNF antisense RNA 1 (head to head) (GDNF-AS1), transcript variant 1, mRNA.	chr5	37873526	37875900
VPS25	3	0.089137	0.0032707	NM_032353	Homo sapiens vacuolar protein sorting 25 homolog (S. cerevisiae) (VPS25), mRNA.	chr17	40925453	40931618
MSL3	4	0.023303	0.0014253	NM_078628	Homo sapiens male-specific lethal 3 homolog (Drosophila) (MSL3), transcript variant 4, mRNA.	chrX	11776277	11786096
OR4N4	1	0.54525	0.010473	NM_001005241	Homo sapiens olfactory receptor, family 4, subfamily N, member 4 (OR4N4), mRNA.	chr15	22382472	22383815
ZFAS1	3	0.089137	0.0032702	NR_003604	Homo sapiens ZNFX1 antisense RNA 1 (ZFAS1), transcript variant 1, long non-coding RNA.	chr20	47894714	47905795
LINC00544	0	0.85087	0.012015	NR_033889	Homo sapiens long intergenic non-protein coding RNA 544 (LINC00544), long non-coding RNA.	chr13	30510667	30524625
PCDH9-AS2	0	0.85087	0.012014	NR_046527	Homo sapiens PCDH9 antisense RNA 2 (PCDH9-AS2), long non-coding RNA.	chr13	67399300	67489163
LINC00032	2	0.2562	0.006564	NR_026679	Homo sapiens long intergenic non-protein coding RNA 32 (LINC00032), long non-coding RNA.	chr9	27245681	27282791
LINC00176	1	0.54525	0.010472	NR_027687	Homo sapiens long intergenic non-protein coding RNA 176 (LINC00176), transcript variant 2, long non-coding RNA.	chr20	62665696	62671315
LINC00474	1	0.54525	0.010471	NR_024032	Homo sapiens long intergenic non-protein coding RNA 474 (LINC00474), long non-coding RNA.	chr9	118650543	118687377
LINC00589	1	0.54525	0.01047	NR_026765	Homo sapiens long intergenic non-protein coding RNA 589 (LINC00589), long non-coding RNA.	chr8	29578775	29605625
DSCR10	1	0.54525	0.01047	NR_027695	Homo sapiens Down syndrome critical region gene 10 (non-protein coding) (DSCR10), long non-coding RNA.	chr21	39578249	39580738
LINC00587	0	0.85087	0.012014	NR_103830	Homo sapiens long intergenic non-protein coding RNA 587 (LINC00587), long non-coding RNA.	chr9	105281918	105419791
LINC00200	0	0.85087	0.012013	NR_015376	Homo sapiens long intergenic non-protein coding RNA 200 (LINC00200), long non-coding RNA.	chr10	1205707	1210612
ADORA2A-AS1	2	0.2562	0.0065634	NR_028484	Homo sapiens ADORA2A antisense RNA 1 (ADORA2A-AS1), transcript variant 1, long non-coding RNA.	chr22	24825177	24890783
CDRT7	0	0.85087	0.012012	NR_033371	Homo sapiens CMT1A duplicated region transcript 7 (non-protein coding) (CDRT7), long non-coding RNA.	chr17	14934291	14935274
FAM41AY1	0	0.85087	0.012012	NR_028083	Homo sapiens family with sequence similarity 41, member A, Y-linked 1 (FAM41AY1), long non-coding RNA.	chrY	19612837	19628622
JPX	1	0.54525	0.010469	NR_024582	Homo sapiens JPX transcript, XIST activator (non-protein coding) (JPX), long non-coding RNA.	chrX	73164158	73290217
FAM138D	0	0.85087	0.012011	NR_026823	Homo sapiens family with sequence similarity 138, member D (FAM138D), long non-coding RNA.	chr12	67606	69079
SNHG8	0	0.85087	0.01201	NR_003584	Homo sapiens small nucleolar RNA host gene 8 (non-protein coding) (SNHG8), transcript variant 1, long non-coding RNA.	chr4	119199916	119200978
KIRREL3-AS2	0	0.85087	0.01201	NR_046986	Homo sapiens KIRREL3 antisense RNA 2 (KIRREL3-AS2), long non-coding RNA.	chr11	126810641	126814986
SHANK2-AS3	0	0.85087	0.012009	NR_073536	Homo sapiens SHANK2 antisense RNA 3 (SHANK2-AS3), long non-coding RNA.	chr11	70708894	70711220
GNAS-AS1	0	0.85087	0.012008	NR_002785	Homo sapiens GNAS antisense RNA 1 (GNAS-AS1), antisense RNA.	chr20	57393972	57425958
HCG9	2	0.2562	0.0065627	NR_028032	Homo sapiens HLA complex group 9 (non-protein coding) (HCG9), long non-coding RNA.	chr6	29942891	29946177
TTTY7B	0	0.85087	0.012008	NR_003592	Homo sapiens testis-specific transcript, Y-linked 7B (non-protein coding) (TTTY7B), long non-coding RNA.	chrY	6317508	6325947
LINC00028	1	0.54525	0.010468	NR_024358	Homo sapiens long intergenic non-protein coding RNA 28 (LINC00028), long non-coding RNA.	chr20	30073580	30075377
A1BG-AS1	0	0.85087	0.012007	NR_015380	Homo sapiens A1BG antisense RNA 1 (A1BG-AS1), long non-coding RNA.	chr19	58863335	58866549
LINC00158	0	0.85087	0.012006	NR_024027	Homo sapiens long intergenic non-protein coding RNA 158 (LINC00158), long non-coding RNA.	chr21	26758132	26804013
LINC00305	1	0.54525	0.010467	NR_027245	Homo sapiens long intergenic non-protein coding RNA 305 (LINC00305), long non-coding RNA.	chr18	61747242	61816260
LINC00317	2	0.2562	0.0065621	NR_038872	Homo sapiens long intergenic non-protein coding RNA 317 (LINC00317), long non-coding RNA.	chr21	23095612	23109639
LINC00051	0	0.85087	0.012006	NR_024378	Homo sapiens long intergenic non-protein coding RNA 51 (LINC00051), long non-coding RNA.	chr8	143279716	143290364
EPB41L4A-AS1	1	0.54525	0.010467	NR_015370	Homo sapiens EPB41L4A antisense RNA 1 (EPB41L4A-AS1), long non-coding RNA.	chr5	111496222	111498198
CHODL-AS1	0	0.85087	0.012005	NR_024354	Homo sapiens CHODL antisense RNA 1 (CHODL-AS1), long non-coding RNA.	chr21	19207988	19257925
TPT1-AS1	0	0.85087	0.012004	NR_024458	Homo sapiens TPT1 antisense RNA 1 (TPT1-AS1), long non-coding RNA.	chr13	45915479	45965618
LINC00113	2	0.2562	0.0065614	NR_024357	Homo sapiens long intergenic non-protein coding RNA 113 (LINC00113), long non-coding RNA.	chr21	29094697	29123552
TTTY22	2	0.2562	0.0065608	NR_001539	Homo sapiens testis-specific transcript, Y-linked 22 (non-protein coding) (TTTY22), long non-coding RNA.	chrY	9638761	9650854
LINC00583	0	0.85087	0.012004	NR_038194	Homo sapiens long intergenic non-protein coding RNA 583 (LINC00583), long non-coding RNA.	chr9	13927969	13945606
MIRLET7DHG	0	0.85087	0.012003	NR_046163	Homo sapiens MIRLET7D host gene (non-protein coding) (MIRLET7DHG), transcript variant 1, long non-coding RNA.	chr9	96938851	96966848
LINC00478	0	0.85087	0.012002	NR_027790	Homo sapiens long intergenic non-protein coding RNA 478 (LINC00478), transcript variant 1, long non-coding RNA.	chr21	17442841	17982094
HOTAIRM1	0	0.85087	0.012002	NR_038366	Homo sapiens HOXA transcript antisense RNA, myeloid-specific 1 (HOTAIRM1), transcript variant 1, long non-coding RNA.	chr7	27135712	27139877
LINC00574	1	0.54525	0.010466	NR_026780	Homo sapiens long intergenic non-protein coding RNA 574 (LINC00574), long non-coding RNA.	chr6	170190168	170202969
LINC00592	0	0.85087	0.012001	NR_027358	Homo sapiens long intergenic non-protein coding RNA 592 (LINC00592), long non-coding RNA.	chr12	52604713	52617597
LINC00208	1	0.54525	0.010465	NR_040035	Homo sapiens long intergenic non-protein coding RNA 208 (LINC00208), long non-coding RNA.	chr8	11434043	11438850
LINC00111	0	0.85087	0.012	NR_024367	Homo sapiens long intergenic non-protein coding RNA 111 (LINC00111), long non-coding RNA.	chr21	43099461	43117496
TTTY10	2	0.2562	0.0065601	NR_001542	Homo sapiens testis-specific transcript, Y-linked 10 (non-protein coding) (TTTY10), long non-coding RNA.	chrY	22627553	22681114
SNHG7	4	0.023303	0.0014249	NR_003672	Homo sapiens small nucleolar RNA host gene 7 (non-protein coding) (SNHG7), transcript variant 1, long non-coding RNA.	chr9	139619683	139622636
LINC00052	1	0.54525	0.010464	NR_026869	Homo sapiens long intergenic non-protein coding RNA 52 (LINC00052), long non-coding RNA.	chr15	88120159	88122917
TTTY7	2	0.2562	0.0065595	NR_001534	Homo sapiens testis-specific transcript, Y-linked 7 (non-protein coding) (TTTY7), long non-coding RNA.	chrY	6317508	6325947
TTTY11	1	0.54525	0.010463	NR_001548	Homo sapiens testis-specific transcript, Y-linked 11 (non-protein coding) (TTTY11), long non-coding RNA.	chrY	8651358	8685423
POC1B	4	0.023303	0.0014246	NR_037659	Homo sapiens POC1 centriolar protein B (POC1B), transcript variant 3, long non-coding RNA.	chr12	89813497	89920039
HCG22	2	0.2562	0.0065588	NR_003948	Homo sapiens HLA complex group 22 (HCG22), long non-coding RNA.	chr6	31021226	31027655
ANGPTL4	0	0.85087	0.012	NM_139314	Homo sapiens angiopoietin-like 4 (ANGPTL4), transcript variant 1, mRNA.	chr19	8429010	8439259
ISYNA1	4	0.023303	0.0014243	NR_045574	Homo sapiens inositol-3-phosphate synthase 1 (ISYNA1), transcript variant 6, long non-coding RNA.	chr19	18545197	18548972
GPR33	0	0.85087	0.011999	NR_036675	Homo sapiens G protein-coupled receptor 33 (gene/pseudogene) (GPR33), transcript variant 2, long non-coding RNA.	chr14	31952149	31957151
IFNL4	0	0.85087	0.011998	NR_074079	Homo sapiens interferon, lambda 4 (gene/pseudogene) (IFNL4), transcript variant 2, long non-coding RNA.	chr19	39736953	39739496
PNLIPRP2	2	0.2562	0.0065582	NR_103727	Homo sapiens pancreatic lipase-related protein 2 (PNLIPRP2), transcript variant 1, noncoding, long non-coding RNA.	chr10	118380464	118404654
TEX36-AS1	0	0.85087	0.011998	NR_023362	Homo sapiens TEX36 antisense RNA 1 (TEX36-AS1), long non-coding RNA.	chr10	127262939	127267014
RP1-137K24.1	0	0.85087	0.011997	NR_109944	Homo sapiens uncharacterized LOC101929454 (RP1-137K24.1), long non-coding RNA.	chr5	15191754	15266669
RP5-977B1.7	0	0.85087	0.011996	NR_109939	Homo sapiens uncharacterized LOC101926987 (RP5-977B1.7), long non-coding RNA.	chr20	35136104	35201678
TRPM2-AS	0	0.85087	0.011996	NR_109964	Homo sapiens transient receptor potential cation channel, subfamily M, member 2 (TRPM2-AS), long non-coding RNA.	chr21	45834474	45845446
LOC101927722	0	0.85087	0.011995	NR_109967	Homo sapiens uncharacterized LOC101927722 (LOC101927722), long non-coding RNA.	chr22	47857047	47882860
CABLES1	4	0.023303	0.0014239	NR_023359	Homo sapiens Cdk5 and Abl enzyme substrate 1 (CABLES1), transcript variant 3, long non-coding RNA.	chr18	20714527	20840434
RP11-165P7.1	0	0.85087	0.011994	NR_109975	Homo sapiens uncharacterized LOC101928646 (RP11-165P7.1), long non-coding RNA.	chr12	27542721	27599567
AC022173.2	0	0.85087	0.011994	NM_001243523	Homo sapiens uncharacterized LOC100130880 (AC022173.2), mRNA.	chr7	137638093	137642712
AC005594.3	0	0.85087	0.011993	NM_001242901	Homo sapiens uncharacterized LOC100131094 (AC005594.3), mRNA.	chr19	4679293	4685960
RP11-752D24.3	0	0.85087	0.011993	NR_040106	Homo sapiens uncharacterized LOC152578 (RP11-752D24.3), long non-coding RNA.	chr4	53656160	53681631
RP11-563J2.2	0	0.85087	0.011992	NR_040079	Homo sapiens uncharacterized LOC399715 (RP11-563J2.2), long non-coding RNA.	chr10	6368506	6377943
RP11-452N4.1	0	0.85087	0.011991	NR_026706	Homo sapiens uncharacterized LOC286094 (RP11-452N4.1), long non-coding RNA.	chr8	136246373	136311962
RP11-75N4.2	0	0.85087	0.011991	NR_045216	Homo sapiens uncharacterized LOC100652770 (RP11-75N4.2), long non-coding RNA.	chr18	29122108	29136874
AC003958.2	0	0.85087	0.01199	NR_040111	Homo sapiens uncharacterized LOC100505782 (AC003958.2), long non-coding RNA.	chr17	39558667	39568840
RP11-364P22.1	0	0.85087	0.011989	NR_026992	Homo sapiens uncharacterized LOC340017 (RP11-364P22.1), long non-coding RNA.	chr4	158493641	158497303
AC007773.2	0	0.85087	0.011989	NR_046201	Homo sapiens uncharacterized LOC400684 (AC007773.2), long non-coding RNA.	chr19	32880955	32896445
RP11-307C19.3	0	0.85087	0.011988	NR_045123	Homo sapiens uncharacterized LOC253044 (RP11-307C19.3), long non-coding RNA.	chr15	77934105	77941581
RP11-440G9.1	0	0.85087	0.011987	NR_027311	Homo sapiens uncharacterized LOC153910 (RP11-440G9.1), transcript variant 1, long non-coding RNA.	chr6	142847591	142958973
RP5-944M2.3	0	0.85087	0.011987	NR_015398	Homo sapiens uncharacterized LOC100128554 (RP5-944M2.3), long non-coding RNA.	chr12	126927026	126957331
RP11-514D23.1	0	0.85087	0.011986	NR_038438	Homo sapiens uncharacterized LOC146513 (RP11-514D23.1), long non-coding RNA.	chr16	86320036	86326995
RP11-252C15.1	0	0.85087	0.011985	NR_015383	Homo sapiens uncharacterized LOC340357 (RP11-252C15.1), long non-coding RNA.	chr8	12623570	12668910
RP4-779E11.3	0	0.85087	0.011985	NR_033917	Homo sapiens uncharacterized LOC728228 (RP4-779E11.3), long non-coding RNA.	chr20	4173736	4176600
RP11-46C24.3	0	0.85087	0.011984	NR_046200	Homo sapiens uncharacterized LOC400558 (RP11-46C24.3), long non-coding RNA.	chr16	89232790	89235555
RP11-461O7.1	0	0.85087	0.011983	NR_027078	Homo sapiens uncharacterized LOC283856 (RP11-461O7.1), long non-coding RNA.	chr16	56126898	56225006
AP000688.14	0	0.85087	0.011983	NR_040084	Homo sapiens uncharacterized LOC100133286 (AP000688.14), long non-coding RNA.	chr21	37441939	37498938
RP11-1084I9.1	0	0.85087	0.011982	NR_040082	Homo sapiens uncharacterized LOC100128714 (RP11-1084I9.1), long non-coding RNA.	chr15	26147506	26298267
RP5-1086L22.1	0	0.85087	0.011981	NR_002787	Homo sapiens uncharacterized LOC154449 (RP5-1086L22.1), long non-coding RNA.	chr6	170563421	170571657
RP11-367N14.2	0	0.85087	0.011981	NR_033995	Homo sapiens uncharacterized LOC389247 (RP11-367N14.2), long non-coding RNA.	chr4	184415889	184425668
RP11-600K15.1	0	0.85087	0.01198	NR_039986	Homo sapiens uncharacterized LOC100505718 (RP11-600K15.1), long non-coding RNA.	chr8	69824037	70016425
RP11-598F7.4	0	0.85087	0.011979	NR_033859	Homo sapiens uncharacterized LOC574538 (RP11-598F7.4), long non-coding RNA.	chr12	246576	258332
RP11-432I5.1	0	0.85087	0.011979	NR_103851	Homo sapiens uncharacterized LOC100132529 (RP11-432I5.1), transcript variant 1, long non-coding RNA.	chr16	71599691	71606341
RP11-542B15.1	0	0.85087	0.011978	NR_103861	Homo sapiens uncharacterized LOC100507175 (RP11-542B15.1), long non-coding RNA.	chr12	67913861	67960911
RP11-450K4.1	0	0.85087	0.011977	NR_045382	Homo sapiens uncharacterized LOC100507066 (RP11-450K4.1), long non-coding RNA.	chr12	122880088	122884491
RP11-344E13.3	0	0.85087	0.011977	NR_104185	Homo sapiens uncharacterized LOC440416 (RP11-344E13.3), long non-coding RNA.	chr17	20771745	20808543
RP11-93B14.5	0	0.85087	0.011976	NR_024470	Homo sapiens uncharacterized LOC100127888 (RP11-93B14.5), long non-coding RNA.	chr20	61294378	61297973
RP11-109J4.1	0	0.85087	0.011975	NR_027111	Homo sapiens uncharacterized LOC285629 (RP11-109J4.1), long non-coding RNA.	chr5	160358785	160365633
RP11-76E12.1	0	0.85087	0.011975	NR_033943	Homo sapiens uncharacterized LOC100129345 (RP11-76E12.1), long non-coding RNA.	chr14	98098983	98152995
RP11-789C17.3	0	0.85087	0.011974	NR_024419	Homo sapiens uncharacterized LOC100192426 (RP11-789C17.3), long non-coding RNA.	chr18	8360817	8367032
RP11-346I3.4	0	0.85087	0.011974	NR_040434	Homo sapiens uncharacterized LOC100505676 (RP11-346I3.4), long non-coding RNA.	chr8	67331821	67341212
RP11-569G13.2	0	0.85087	0.011973	NR_033838	Homo sapiens uncharacterized LOC158435 (RP11-569G13.2), long non-coding RNA.	chr9	98828120	98864194
RP11-542G1.3	0	0.85087	0.011972	NR_033964	Homo sapiens uncharacterized LOC441025 (RP11-542G1.3), long non-coding RNA.	chr4	76279285	76287776
RP11-290F5.2	0	0.85087	0.011972	NR_040108	Homo sapiens uncharacterized LOC728175 (RP11-290F5.2), long non-coding RNA.	chr4	185262183	185275130
RP11-81H3.2	0	0.85087	0.011971	NR_038300	Homo sapiens uncharacterized LOC100507377 (RP11-81H3.2), long non-coding RNA.	chr12	74526955	74686411
AD000090.2	0	0.85087	0.01197	NR_038396	Homo sapiens uncharacterized LOC100506469 (AD000090.2), long non-coding RNA.	chr19	36031639	36036931
BX255923.3	0	0.85087	0.01197	NR_015361	Homo sapiens uncharacterized LOC440896 (BX255923.3), long non-coding RNA.	chr9	69174213	69181041
RP11-425I13.3	0	0.85087	0.011969	NR_033939	Homo sapiens uncharacterized LOC100129858 (RP11-425I13.3), long non-coding RNA.	chr4	141204879	141294546
UXT	3	0.089137	0.0032698	NR_045560	Homo sapiens ubiquitously-expressed, prefoldin-like chaperone (UXT), transcript variant 4, long non-coding RNA.	chrX	47511190	47518579
NOB1	6	0.00069869	0.00023982	NR_074074	Homo sapiens NIN1/RPN12 binding protein 1 homolog (S. cerevisiae) (NOB1), transcript variant 2, long non-coding RNA.	chr16	69775756	69788871
LSAMP-AS1	0	0.85087	0.011968	NR_109998	Homo sapiens uncharacterized LOC101926903 (LSAMP-AS1), long non-coding RNA.	chr3	116078870	116088932
LOC101927159	0	0.85087	0.011968	NR_110004	Homo sapiens uncharacterized LOC101927159 (LOC101927159), long non-coding RNA.	chr20	41314122	41317202
RP11-669N7.3	0	0.85087	0.011967	NR_110058	Homo sapiens uncharacterized LOC101927735 (RP11-669N7.3), long non-coding RNA.	chr12	129693145	129697205
RP11-43N5.1	0	0.85087	0.011966	NR_110063	Homo sapiens uncharacterized LOC101927901 (RP11-43N5.1), long non-coding RNA.	chr12	68102826	68123255
STEAP2-AS1	0	0.85087	0.011966	NR_110029	Homo sapiens STEAP2 antisense RNA 1 (STEAP2-AS1), long non-coding RNA.	chr7	89511666	89840949
RP11-955H22.3	0	0.85087	0.011965	NR_110057	Homo sapiens uncharacterized LOC101927616 (RP11-955H22.3), long non-coding RNA.	chr12	127808699	127824617
RP11-407A16.3	0	0.85087	0.011964	NR_110036	Homo sapiens uncharacterized LOC100996671 (RP11-407A16.3), transcript variant 3, long non-coding RNA.	chr12	127148224	127174864
ERI3-IT1	0	0.85087	0.011964	NR_110056	Homo sapiens ERI3 intronic transcript 1 (non-protein coding) (ERI3-IT1), transcript variant 2, long non-coding RNA.	chr1	44688266	44709955
RP11-745C15.2	0	0.85087	0.011963	NR_110040	Homo sapiens uncharacterized LOC100996654 (RP11-745C15.2), long non-coding RNA.	chr7	54827005	54872656
RP11-579D7.4	0	0.85087	0.011962	NR_110019	Homo sapiens uncharacterized LOC100506125 (RP11-579D7.4), transcript variant 2, long non-coding RNA.	chr12	49182929	49184318
RP5-899E9.1	0	0.85087	0.011962	NR_110073	Homo sapiens uncharacterized LOC101927243 (RP5-899E9.1), long non-coding RNA.	chr7	77044514	77054760
RP11-70F11.8	0	0.85087	0.011961	NR_110048	Homo sapiens uncharacterized LOC101927292 (RP11-70F11.8), long non-coding RNA.	chr12	50305735	50320122
LOC101926943	0	0.85087	0.01196	NR_110044	Homo sapiens uncharacterized LOC101926943 (LOC101926943), long non-coding RNA.	chr7	74103270	74143256
AC000124.1	0	0.85087	0.01196	NR_110024	Homo sapiens uncharacterized LOC100506682 (AC000124.1), long non-coding RNA.	chr7	127116936	127125858
RP11-609L23.1	0	0.85087	0.011959	NR_110042	Homo sapiens uncharacterized LOC101927058 (RP11-609L23.1), long non-coding RNA.	chr12	43009304	43040300
ZNF180	2	0.2562	0.0065575	NM_001288760	Homo sapiens zinc finger protein 180 (ZNF180), transcript variant 5, mRNA.	chr19	44978644	45004575
CEACAM21	1	0.54525	0.010463	NM_001098506	Homo sapiens carcinoembryonic antigen-related cell adhesion molecule 21 (CEACAM21), transcript variant 1, mRNA.	chr19	42082530	42093197
TMPRSS5	2	0.2562	0.0065569	NR_110047	Homo sapiens transmembrane protease, serine 5 (TMPRSS5), transcript variant 7, long non-coding RNA.	chr11	113558267	113577095
LINC00486	0	0.85087	0.011958	NR_027099	Homo sapiens long intergenic non-protein coding RNA 486 (LINC00486), transcript variant 2, long non-coding RNA.	chr2	33107765	33162270
CASC18	0	0.85087	0.011958	NR_110111	Homo sapiens cancer susceptibility candidate 18 (non-protein coding) (CASC18), transcript variant 4, long non-coding RNA.	chr12	106100551	106137841
RP11-406H4.1	0	0.85087	0.011957	NR_110095	Homo sapiens uncharacterized LOC101928937 (RP11-406H4.1), long non-coding RNA.	chr12	99487136	99498789
AP000479.1	0	0.85087	0.011957	NR_110136	Homo sapiens uncharacterized LOC101927120 (AP000479.1), transcript variant 1, long non-coding RNA.	chr11	56615953	56645554
RP11-234B24.2	0	0.85087	0.011956	NR_110112	Homo sapiens uncharacterized LOC101929549 (RP11-234B24.2), long non-coding RNA.	chr12	4809582	4829268
PCAT5	0	0.85087	0.011955	NR_110138	Homo sapiens prostate cancer associated transcript 5 (non-protein coding) (PCAT5), long non-coding RNA.	chr10	36067229	36089848
RP11-314D7.2	0	0.85087	0.011955	NR_110130	Homo sapiens uncharacterized LOC101928137 (RP11-314D7.2), long non-coding RNA.	chr12	73552969	73602097
RP11-626I20.3	0	0.85087	0.011954	NR_110103	Homo sapiens uncharacterized LOC101929084 (RP11-626I20.3), long non-coding RNA.	chr12	103941571	103953593
AP003025.2	0	0.85087	0.011953	NR_110140	Homo sapiens uncharacterized LOC101929653 (AP003025.2), long non-coding RNA.	chr11	131403750	131410761
RP11-887P2.5	0	0.85087	0.011953	NR_110093	Homo sapiens uncharacterized LOC101928731 (RP11-887P2.5), transcript variant 2, long non-coding RNA.	chr12	94108310	94131599
AGBL5-AS1	0	0.85087	0.011952	NR_046730	Homo sapiens AGBL5 antisense RNA 1 (AGBL5-AS1), long non-coding RNA.	chr2	27272550	27273132
LINC01103	0	0.85087	0.011951	NR_110113	Homo sapiens long intergenic non-protein coding RNA 1103 (LINC01103), long non-coding RNA.	chr2	105104913	105126967
RP11-362A1.1	0	0.85087	0.011951	NR_110089	Homo sapiens uncharacterized LOC101928449 (RP11-362A1.1), long non-coding RNA.	chr12	82347497	82386912
LOC101929225	0	0.85087	0.01195	NR_110101	Homo sapiens uncharacterized LOC101929225 (LOC101929225), long non-coding RNA.	chr20	5971440	5986467
RLN1	0	0.85087	0.011949	NM_006911	Homo sapiens relaxin 1 (RLN1), mRNA.	chr9	5334931	5339873
APLP2	3	0.089137	0.0032693	NR_024515	Homo sapiens amyloid beta (A4) precursor-like protein 2 (APLP2), transcript variant 5, long non-coding RNA.	chr11	129939715	130014706
RNF185	1	0.54525	0.010462	NR_024209	Homo sapiens ring finger protein 185 (RNF185), transcript variant 4, long non-coding RNA.	chr22	31556137	31603005
AC002454.1	0	0.85087	0.011949	NR_110088	Homo sapiens uncharacterized LOC101927497 (AC002454.1), transcript variant 3, long non-coding RNA.	chr7	92465796	92546501
RP4-756H11.3	0	0.85087	0.011948	NR_110037	Homo sapiens uncharacterized LOC100996437 (RP4-756H11.3), long non-coding RNA.	chr7	66119505	66134589
HNF4A-AS1	0	0.85087	0.011947	NR_109949	Homo sapiens HNF4A antisense RNA 1 (HNF4A-AS1), long non-coding RNA.	chr20	43006382	43024346
LOC101927053	0	0.85087	0.011947	NR_110209	Homo sapiens uncharacterized LOC101927053 (LOC101927053), long non-coding RNA.	chr2	97584842	97591574
RP11-855O10.2	0	0.85087	0.011946	NR_110189	Homo sapiens uncharacterized LOC101927495 (RP11-855O10.2), long non-coding RNA.	chr11	61355965	61375018
LOC100996249	0	0.85087	0.011945	NR_110159	Homo sapiens uncharacterized LOC100996249 (LOC100996249), transcript variant 1, long non-coding RNA.	chr7	112258119	112260704
RP11-3B12.2	0	0.85087	0.011945	NR_110188	Homo sapiens uncharacterized LOC101928283 (RP11-3B12.2), long non-coding RNA.	chr7	124824622	125019375
LOC101929241	0	0.85087	0.011944	NR_110165	Homo sapiens uncharacterized LOC101929241 (LOC101929241), transcript variant 1, long non-coding RNA.	chr14	97925152	97930496
AC002463.3	0	0.85087	0.011943	NR_110158	Homo sapiens uncharacterized LOC101928012 (AC002463.3), long non-coding RNA.	chr7	112262435	112348122
AC011747.7	0	0.85087	0.011943	NR_110154	Homo sapiens uncharacterized LOC100506299 (AC011747.7), transcript variant 2, long non-coding RNA.	chr2	8811113	8821993
AC018799.1	0	0.85087	0.011942	NR_110222	Homo sapiens uncharacterized LOC101927406 (AC018799.1), long non-coding RNA.	chr2	195208992	195284355
AC007966.1	0	0.85087	0.011942	NR_110214	Homo sapiens uncharacterized LOC101927196 (AC007966.1), transcript variant 1, long non-coding RNA.	chr2	186584600	186603820
SLC35G4	0	0.85087	0.011941	NM_001282300	Homo sapiens solute carrier family 35, member G4 (SLC35G4), mRNA.	chr18	11609556	11610611
ACSF2	3	0.089137	0.0032688	NR_110232	Homo sapiens acyl-CoA synthetase family member 2 (ACSF2), transcript variant 7, long non-coding RNA.	chr17	48545689	48552206
PHPT1	1	0.54525	0.010461	NR_109808	Homo sapiens phosphohistidine phosphatase 1 (PHPT1), transcript variant 7, long non-coding RNA.	chr9	139743267	139745495
TXNL1	2	0.2562	0.0065562	NR_024546	Homo sapiens thioredoxin-like 1 (TXNL1), transcript variant 2, long non-coding RNA.	chr18	54270052	54305920
AC073128.10	0	0.85087	0.01194	NR_110238	Homo sapiens uncharacterized LOC101928537 (AC073128.10), long non-coding RNA.	chr2	219765536	219795359
PHLPP2	1	0.54525	0.01046	NM_001289003	Homo sapiens PH domain and leucine rich repeat protein phosphatase 2 (PHLPP2), transcript variant 2, mRNA.	chr16	71678828	71749743
AC010987.6	0	0.85087	0.01194	NR_110271	Homo sapiens uncharacterized LOC101927701 (AC010987.6), long non-coding RNA.	chr2	68023185	68052694
FAM120C	5	0.0046242	0.00059403	NM_198456	Homo sapiens family with sequence similarity 120C (FAM120C), transcript variant 2, mRNA.	chrX	54200221	54209714
PARD3	5	0.0046242	0.00059373	NM_019619	Homo sapiens par-3 family cell polarity regulator (PARD3), transcript variant 1, mRNA.	chr10	34398487	35104253
GPR64	7	7.9966e-05	9.9932e-05	NM_005756	Homo sapiens G protein-coupled receptor 64 (GPR64), transcript variant 4, mRNA.	chrX	19007424	19140755
ITGA8	2	0.2562	0.0065556	NM_003638	Homo sapiens integrin, alpha 8 (ITGA8), mRNA.	chr10	15559087	15761770
C12orf49	0	0.85087	0.011939	NM_024738	Homo sapiens chromosome 12 open reading frame 49 (C12orf49), mRNA.	chr12	117153595	117175843
CGB5	0	0.85087	0.011938	NM_033043	Homo sapiens chorionic gonadotropin, beta polypeptide 5 (CGB5), mRNA.	chr19	49547101	49548568
CGB7	1	0.54525	0.01046	NM_033142	Homo sapiens chorionic gonadotropin, beta polypeptide 7 (CGB7), mRNA.	chr19	49557530	49558997
ZNF526	5	0.0046242	0.00059344	NM_133444	Homo sapiens zinc finger protein 526 (ZNF526), mRNA.	chr19	42724491	42732353
RP11-503N18.1	0	0.85087	0.011938	NM_001193282	Homo sapiens uncharacterized LOC402160 (RP11-503N18.1), mRNA.	chr4	2420671	2464690
C1orf87	5	0.0046242	0.00059314	NM_152377	Homo sapiens chromosome 1 open reading frame 87 (C1orf87), mRNA.	chr1	60456065	60539442
PRR14	1	0.54525	0.010459	NM_024031	Homo sapiens proline rich 14 (PRR14), mRNA.	chr16	30662240	30667734
ASPN	7	7.9966e-05	9.9449e-05	NM_017680	Homo sapiens asporin (ASPN), transcript variant 1, mRNA.	chr9	95218488	95244844
GDPD4	0	0.85087	0.011937	NM_182833	Homo sapiens glycerophosphodiester phosphodiesterase domain containing 4 (GDPD4), mRNA.	chr11	76927602	76998463
C19orf84	0	0.85087	0.011936	NM_001193623	Homo sapiens chromosome 19 open reading frame 84 (C19orf84), mRNA.	chr19	51891542	51893828
DHRS4L2	0	0.85087	0.011936	NM_198083	Homo sapiens dehydrogenase/reductase (SDR family) member 4 like 2 (DHRS4L2), transcript variant 1, mRNA.	chr14	24458026	24475617
BRICD5	0	0.85087	0.011935	NM_182563	Homo sapiens BRICHOS domain containing 5 (BRICD5), mRNA.	chr16	2259253	2261069
SMKR1	2	0.2562	0.0065549	NM_001195243	Homo sapiens small lysine-rich protein 1 (SMKR1), mRNA.	chr7	129142319	129152773
ASPHD1	0	0.85087	0.011934	NM_181718	Homo sapiens aspartate beta-hydroxylase domain containing 1 (ASPHD1), mRNA.	chr16	29912146	29917377
LOC100505841	2	0.2562	0.0065543	NM_001195535	Homo sapiens zinc finger protein 474-like (LOC100505841), mRNA.	chr5	121495870	121518358
GS1-259H13.2	0	0.85087	0.011934	NM_001195541	Homo sapiens transmembrane protein 225-like (GS1-259H13.2), transcript variant 1, mRNA.	chr7	99195901	99208456
SOX13	1	0.54525	0.010458	NM_005686	Homo sapiens SRY (sex determining region Y)-box 13 (SOX13), mRNA.	chr1	204042245	204096871
OOSP2	0	0.85087	0.011933	NM_173801	Homo sapiens oocyte secreted protein 2 (OOSP2), mRNA.	chr11	59807747	59815516
TRIM6-TRIM34	1	0.54525	0.010456	NM_001003819	Homo sapiens TRIM6-TRIM34 readthrough (TRIM6-TRIM34), mRNA.	chr11	5617864	5665625
C15orf65	1	0.54525	0.010456	NM_001198784	Homo sapiens chromosome 15 open reading frame 65 (C15orf65), mRNA.	chr15	55700722	55710910
ZNF528	1	0.54525	0.010455	NM_032423	Homo sapiens zinc finger protein 528 (ZNF528), mRNA.	chr19	52901120	52921657
CCL15	0	0.85087	0.011932	NM_032965	Homo sapiens chemokine (C-C motif) ligand 15 (CCL15), mRNA.	chr17	34324617	34329084
RPS17L	0	0.85087	0.011932	NM_001199057	Homo sapiens ribosomal protein S17-like (RPS17L), mRNA.	chr15	82821160	82824865
RP11-402G3.3	0	0.85087	0.011931	NM_001199233	Homo sapiens uncharacterized LOC100505478 (RP11-402G3.3), mRNA.	chr9	117428713	117444369
LHX1	2	0.2562	0.0065536	NM_005568	Homo sapiens LIM homeobox 1 (LHX1), mRNA.	chr17	35294771	35301915
TARP	2	0.2562	0.006553	NM_001003799	Homo sapiens TCR gamma alternate reading frame protein (TARP), transcript variant 1, mRNA.	chr7	38299243	38313248
GRK4	4	0.023303	0.0014236	NM_182982	Homo sapiens G protein-coupled receptor kinase 4 (GRK4), transcript variant 1, mRNA.	chr4	2965342	3042474
IQCF6	2	0.2562	0.0065523	NM_001143833	Homo sapiens IQ motif containing F6 (IQCF6), mRNA.	chr3	51812576	51813203
MSMP	0	0.85087	0.01193	NM_001044264	Homo sapiens microseminoprotein, prostate associated (MSMP), mRNA.	chr9	35752987	35754274
HSPE1-MOB4	0	0.85087	0.01193	NM_001202485	Homo sapiens HSPE1-MOB4 readthrough (HSPE1-MOB4), mRNA.	chr2	198364720	198418423
IGLL5	4	0.023303	0.0014232	NM_001178126	Homo sapiens immunoglobulin lambda-like polypeptide 5 (IGLL5), transcript variant 1, mRNA.	chr22	23229959	23238013
FAM208B	1	0.54525	0.010454	NM_017782	Homo sapiens family with sequence similarity 208, member B (FAM208B), mRNA.	chr10	5726800	5805703
TMEM31	2	0.2562	0.0065516	NM_182541	Homo sapiens transmembrane protein 31 (TMEM31), mRNA.	chrX	102965836	102968960
CENPF	8	6.8262e-06	3.5146e-05	NM_016343	Homo sapiens centromere protein F, 350/400kDa (CENPF), mRNA.	chr1	214776531	214837914
CCZ1B	0	0.85087	0.011929	NM_198097	Homo sapiens CCZ1 vacuolar protein trafficking and biogenesis associated homolog B (S. cerevisiae) (CCZ1B), mRNA.	chr7	6838565	6865926
ANKS1B	3	0.089137	0.0032684	NM_020140	Homo sapiens ankyrin repeat and sterile alpha motif domain containing 1B (ANKS1B), transcript variant 3, mRNA.	chr12	99128568	99548577
AC022007.5	0	0.85087	0.011929	NM_001008737	Homo sapiens uncharacterized LOC401052 (AC022007.5), mRNA.	chr3	10048101	10052779
FIGF	6	0.00069869	0.0002395	NM_004469	Homo sapiens c-fos induced growth factor (vascular endothelial growth factor D) (FIGF), mRNA.	chrX	15363712	15402535
SEC14L2	3	0.089137	0.0032679	NM_001204204	Homo sapiens SEC14-like 2 (S. cerevisiae) (SEC14L2), transcript variant 3, mRNA.	chr22	30792929	30821291
SLC35D3	2	0.2562	0.006551	NM_001008783	Homo sapiens solute carrier family 35, member D3 (SLC35D3), mRNA.	chr6	137243401	137246776
EYA3	4	0.023303	0.0014229	NM_001990	Homo sapiens eyes absent homolog 3 (Drosophila) (EYA3), transcript variant 1, mRNA.	chr1	28296854	28415148
PRH1	0	0.85087	0.011928	NM_006250	Homo sapiens proline-rich protein HaeIII subfamily 1 (PRH1), mRNA.	chr12	11033559	11036874
ZNF518B	2	0.2562	0.0065503	NM_053042	Homo sapiens zinc finger protein 518B (ZNF518B), mRNA.	chr4	10441503	10459032
RGS6	2	0.2562	0.0065497	NM_001204417	Homo sapiens regulator of G-protein signaling 6 (RGS6), transcript variant 3, mRNA.	chr14	72399785	73029462
CST6	3	0.089137	0.0032674	NM_001323	Homo sapiens cystatin E/M (CST6), mRNA.	chr11	65779461	65780976
DUSP15	1	0.54525	0.010453	NM_080611	Homo sapiens dual specificity phosphatase 15 (DUSP15), transcript variant 1, mRNA.	chr20	30448869	30458479
FNDC8	3	0.089137	0.003267	NM_017559	Homo sapiens fibronectin type III domain containing 8 (FNDC8), mRNA.	chr17	33448630	33457751
ATG13	2	0.2562	0.006549	NM_001142673	Homo sapiens autophagy related 13 (ATG13), transcript variant 1, mRNA.	chr11	46638825	46697568
ZG16	1	0.54525	0.010453	NM_152338	Homo sapiens zymogen granule protein 16 (ZG16), mRNA.	chr16	29789560	29792969
ATP6AP1L	1	0.54525	0.010452	NM_001017971	Homo sapiens ATPase, H+ transporting, lysosomal accessory protein 1-like (ATP6AP1L), mRNA.	chr5	81601165	81614147
VDAC2	1	0.54525	0.010451	NR_033675	Homo sapiens voltage-dependent anion channel 2 (VDAC2), transcript variant 4, long non-coding RNA.	chr10	76970299	76991207
NUP62CL	6	0.00069869	0.00023919	NR_033676	Homo sapiens nucleoporin 62kDa C-terminal like (NUP62CL), transcript variant 2, non-coding RNA.	chrX	106366656	106449670
DDX49	6	0.00069869	0.00023887	NR_033677	Homo sapiens DEAD (Asp-Glu-Ala-Asp) box polypeptide 49 (DDX49), transcript variant 2, non-coding RNA.	chr19	19030483	19039442
PDZD9	1	0.54525	0.01045	NR_033694	Homo sapiens PDZ domain containing 9 (PDZD9), transcript variant 2, non-coding RNA.	chr16	21995185	22012431
SNX7	4	0.023303	0.0014226	NR_033716	Homo sapiens sorting nexin 7 (SNX7), transcript variant 3, non-coding RNA.	chr1	99127235	99226056
IP6K2	3	0.089137	0.0032665	NR_027437	Homo sapiens inositol hexakisphosphate kinase 2 (IP6K2), transcript variant 7, long non-coding RNA.	chr3	48730883	48754711
ATP5I	2	0.2562	0.0065484	NR_033743	Homo sapiens ATP synthase, H+ transporting, mitochondrial Fo complex, subunit E (ATP5I), transcript variant 2, non-coding RNA.	chr4	666224	668127
ATP5L	1	0.54525	0.010449	NR_033759	Homo sapiens ATP synthase, H+ transporting, mitochondrial Fo complex, subunit G (ATP5L), transcript variant 2, non-coding RNA.	chr11	118272103	118280562
PIGA	4	0.023303	0.0014222	NR_033835	Homo sapiens phosphatidylinositol glycan anchor biosynthesis, class A (PIGA), transcript variant 4, non-coding RNA.	chrX	15337572	15353676
MPP3	0	0.85087	0.011927	NR_003562	Homo sapiens membrane protein, palmitoylated 3 (MAGUK p55 subfamily member 3) (MPP3), transcript variant 2, non-coding RNA.	chr17	41878166	41910547
DHX35	5	0.0046242	0.00059285	NR_033905	Homo sapiens DEAH (Asp-Glu-Ala-His) box polypeptide 35 (DHX35), transcript variant 3, non-coding RNA.	chr20	37590980	37668366
ORC2	5	0.0046242	0.00059255	NR_033915	Homo sapiens origin recognition complex, subunit 2 (ORC2), transcript variant 2, non-coding RNA.	chr2	201774893	201828424
SMPD4	3	0.089137	0.003266	NR_033230	Homo sapiens sphingomyelin phosphodiesterase 4, neutral membrane (neutral sphingomyelinase-3) (SMPD4), transcript variant 7, non-coding RNA.	chr2	130908964	130940323
SRSF10	3	0.089137	0.0032656	NR_034035	Homo sapiens serine/arginine-rich splicing factor 10 (SRSF10), transcript variant 7, non-coding RNA.	chr1	24292936	24306953
SIRT2	2	0.2562	0.0065477	NR_034146	Homo sapiens sirtuin 2 (SIRT2), transcript variant 4, long non-coding RNA.	chr19	39369194	39384795
KCNC4	4	0.023303	0.0014219	NR_036437	Homo sapiens potassium voltage-gated channel, Shaw-related subfamily, member 4 (KCNC4), transcript variant 4, non-coding RNA.	chr1	110753335	110776674
PPP1R21	0	0.85087	0.011927	NR_024188	Homo sapiens protein phosphatase 1, regulatory subunit 21 (PPP1R21), transcript variant 4, non-coding RNA.	chr2	48667907	48742531
CDADC1	4	0.023303	0.0014216	NR_036439	Homo sapiens cytidine and dCMP deaminase domain containing 1 (CDADC1), transcript variant 3, non-coding RNA.	chr13	49822046	49867622
CIDEA	2	0.2562	0.0065471	NR_036468	Homo sapiens cell death-inducing DFFA-like effector a (CIDEA), transcript variant 2, long non-coding RNA.	chr18	12254359	12277594
GPATCH8	8	6.8262e-06	3.4457e-05	NR_036474	Homo sapiens G patch domain containing 8 (GPATCH8), transcript variant 2, non-coding RNA.	chr17	42472644	42580957
FBXO43	0	0.85087	0.011926	NR_036491	Homo sapiens F-box protein 43 (FBXO43), transcript variant 1, non-coding RNA.	chr8	101145587	101158099
GPR89A	0	0.85087	0.011925	NR_036541	Homo sapiens G protein-coupled receptor 89A (GPR89A), transcript variant 3, non-coding RNA.	chr1	145764594	145827103
CASP5	2	0.2562	0.0065464	NR_036562	Homo sapiens caspase 5, apoptosis-related cysteine peptidase (CASP5), transcript variant g, non-coding RNA.	chr11	104864966	104893895
STAG3L5P-PVRIG2P-PILRB	0	0.85087	0.011925	NR_036569	Homo sapiens STAG3L5P-PVRIG2P-PILRB readthrough (STAG3L5P-PVRIG2P-PILRB), transcript variant 1, long non-coding RNA.	chr7	99933687	99965454
VDAC1	3	0.089137	0.0032651	NR_036624	Homo sapiens voltage-dependent anion channel 1 (VDAC1), transcript variant 3, non-coding RNA.	chr5	133307565	133340657
BCL7B	2	0.2562	0.0065458	NR_036682	Homo sapiens B-cell CLL/lymphoma 7B (BCL7B), transcript variant 3, non-coding RNA.	chr7	72950682	72971602
DNAJC25	4	0.023303	0.0014212	NR_037148	Homo sapiens DnaJ (Hsp40) homolog, subfamily C , member 25 (DNAJC25), transcript variant 2, non-coding RNA.	chr9	114393631	114416631
ASB13	5	0.0046242	0.00059226	NR_037164	Homo sapiens ankyrin repeat and SOCS box containing 13 (ASB13), transcript variant 3, non-coding RNA.	chr10	5680819	5708558
PRPF38B	4	0.023303	0.0014209	NR_037185	Homo sapiens pre-mRNA processing factor 38B (PRPF38B), transcript variant 2, non-coding RNA.	chr1	109234934	109244422
CPNE1	7	7.9966e-05	9.8971e-05	NR_037188	Homo sapiens copine I (CPNE1), transcript variant 8, non-coding RNA.	chr20	34213952	34252859
TMEM222	4	0.023303	0.0014206	NR_037576	Homo sapiens transmembrane protein 222 (TMEM222), transcript variant 2, non-coding RNA.	chr1	27648635	27662891
MRPL10	4	0.023303	0.0014202	NR_037575	Homo sapiens mitochondrial ribosomal protein L10 (MRPL10), transcript variant 3, non-coding RNA.	chr17	45900637	45908907
LEMD1	0	0.85087	0.011924	NR_037583	Homo sapiens LEM domain containing 1 (LEMD1), transcript variant 5, non-coding RNA.	chr1	205350505	205391214
RAD51D	1	0.54525	0.010449	NR_037711	Homo sapiens RAD51 paralog D (RAD51D), transcript variant 2, non-coding RNA.	chr17	33426810	33446888
IL17RC	4	0.023303	0.0014199	NR_037807	Homo sapiens interleukin 17 receptor C (IL17RC), transcript variant 7, non-coding RNA.	chr3	9958757	9975305
SCAMP5	0	0.85087	0.011923	NR_033660	Homo sapiens secretory carrier membrane protein 5 (SCAMP5), transcript variant 4, long non-coding RNA.	chr15	75287875	75313836
CSF3	4	0.023303	0.0014195	NR_033662	Homo sapiens colony stimulating factor 3 (granulocyte) (CSF3), transcript variant 5, non-coding RNA.	chr17	38171613	38174066
DDX39B	1	0.54525	0.010448	NR_037852	Homo sapiens DEAD (Asp-Glu-Ala-Asp) box polypeptide 39B (DDX39B), transcript variant 3, non-coding RNA.	chr6	31497995	31510252
EGFL8	1	0.54525	0.010447	NR_037860	Homo sapiens EGF-like-domain, multiple 8 (EGFL8), transcript variant 2, long non-coding RNA.	chr6	32132381	32136062
ZHX1	3	0.089137	0.0032646	NR_037873	Homo sapiens zinc fingers and homeoboxes 1 (ZHX1), transcript variant 3, non-coding RNA.	chr8	124260689	124287781
LIPT1	3	0.089137	0.0032642	NR_037935	Homo sapiens lipoyltransferase 1 (LIPT1), transcript variant 7, non-coding RNA.	chr2	99771536	99779613
PLIN2	1	0.54525	0.010446	NR_038064	Homo sapiens perilipin 2 (PLIN2), transcript variant 2, long non-coding RNA.	chr9	19115758	19127604
UBR7	3	0.089137	0.0032637	NR_038150	Homo sapiens ubiquitin protein ligase E3 component n-recognin 7 (putative) (UBR7), transcript variant 3, non-coding RNA.	chr14	93673400	93695561
C1orf213	1	0.54525	0.010446	NR_033691	Homo sapiens chromosome 1 open reading frame 213 (C1orf213), transcript variant 2, long non-coding RNA.	chr1	23695710	23698330
TEX21P	0	0.85087	0.011923	NR_033777	Homo sapiens testis expressed 21, pseudogene (TEX21P), non-coding RNA.	chr14	64812190	64814329
LINC00906	0	0.85087	0.011922	NR_027318	Homo sapiens long intergenic non-protein coding RNA 906 (LINC00906), long non-coding RNA.	chr19	29456037	29460055
RP11-298O21.5	0	0.85087	0.011921	NR_033843	Homo sapiens uncharacterized LOC646168 (RP11-298O21.5), non-coding RNA.	chr3	167613735	167641797
FLJ42351	0	0.85087	0.011921	NR_033871	Homo sapiens uncharacterized LOC400999 (FLJ42351), long non-coding RNA.	chr2	113399406	113401757
LINC01060	0	0.85087	0.01192	NR_033869	Homo sapiens long intergenic non-protein coding RNA 1060 (LINC01060), long non-coding RNA.	chr4	189376731	189523062
ECRP	1	0.54525	0.010445	NR_033909	Homo sapiens ribonuclease, RNase A family, 2 (liver, eosinophil-derived neurotoxin) pseudogene (ECRP), non-coding RNA.	chr14	21387499	21388335
CASC16	0	0.85087	0.011919	NR_033920	Homo sapiens cancer susceptibility candidate 16 (non-protein coding) (CASC16), long non-coding RNA.	chr16	52585998	52640887
LINC00619	2	0.2562	0.0065451	NR_033923	Homo sapiens long intergenic non-protein coding RNA 619 (LINC00619), long non-coding RNA.	chr10	44340753	44346070
RGMB-AS1	2	0.2562	0.0065445	NR_033932	Homo sapiens RGMB antisense RNA 1 (RGMB-AS1), long non-coding RNA.	chr5	98105321	98108788
LINC00633	2	0.2562	0.0065438	NR_033941	Homo sapiens long intergenic non-protein coding RNA 633 (LINC00633), long non-coding RNA.	chrX	134252881	134254405
AC226118.1	0	0.85087	0.011919	NR_033960	Homo sapiens uncharacterized LOC442497 (AC226118.1), long non-coding RNA.	chr7	419390	422845
RP11-983C2.2	0	0.85087	0.011918	NR_033970	Homo sapiens uncharacterized LOC440117 (RP11-983C2.2), long non-coding RNA.	chr12	127354039	127359236
FLJ27354	0	0.85087	0.011917	NR_033981	Homo sapiens uncharacterized LOC400761 (FLJ27354), long non-coding RNA.	chr1	90090407	90098453
LOC100129148	0	0.85087	0.011917	NR_033999	Homo sapiens uncharacterized LOC100129148 (LOC100129148), long non-coding RNA.	chr7	139102208	139112272
RP4-639F20.1	0	0.85087	0.011916	NR_033998	Homo sapiens hCG2028352-like (RP4-639F20.1), long non-coding RNA.	chr1	95393583	95428826
LINC00881	0	0.85087	0.011916	NR_034008	Homo sapiens long intergenic non-protein coding RNA 881 (LINC00881), long non-coding RNA.	chr3	156807669	156818924
LOC100132352	0	0.85087	0.011915	NR_034006	Homo sapiens FSHD region gene 1 pseudogene (LOC100132352), non-coding RNA.	chr9	68726540	68748372
RP11-80F22.15	0	0.85087	0.011914	NR_034018	Homo sapiens uncharacterized LOC100130700 (RP11-80F22.15), transcript variant 1, long non-coding RNA.	chr16	34739458	34740840
USP3-AS1	0	0.85087	0.011914	NR_034080	Homo sapiens USP3 antisense RNA 1 (USP3-AS1), long non-coding RNA.	chr15	63879908	63893026
DDX11L9	0	0.85087	0.011913	NR_034090	Homo sapiens DEAD/H (Asp-Glu-Ala-Asp/His) box helicase 11 like 9 (DDX11L9), transcript variant 1, non-coding RNA.	chr15	102516760	102519296
RP5-1033H22.2	0	0.85087	0.011912	NR_034091	Homo sapiens uncharacterized LOC100129046 (RP5-1033H22.2), long non-coding RNA.	chr1	94057524	94065587
FTCDNL1	0	0.85087	0.011912	NR_034096	Homo sapiens formiminotransferase cyclodeaminase N-terminal like (FTCDNL1), long non-coding RNA.	chr2	200625258	200715896
LINC01118	0	0.85087	0.011911	NR_034099	Homo sapiens long intergenic non-protein coding RNA 1118 (LINC01118), long non-coding RNA.	chr2	47043806	47049799
DNAJC27-AS1	0	0.85087	0.01191	NR_034113	Homo sapiens DNAJC27 antisense RNA 1 (DNAJC27-AS1), long non-coding RNA.	chr2	25194980	25262563
STXBP5-AS1	0	0.85087	0.01191	NR_034115	Homo sapiens STXBP5 antisense RNA 1 (STXBP5-AS1), long non-coding RNA.	chr6	147162524	147525750
LINC00684	2	0.2562	0.0065432	NR_034116	Homo sapiens long intergenic non-protein coding RNA 684 (LINC00684), long non-coding RNA.	chrX	72001688	72002484
NDUFA6-AS1	0	0.85087	0.011909	NR_034118	Homo sapiens NDUFA6 antisense RNA 1 (head to head) (NDUFA6-AS1), long non-coding RNA.	chr22	42486936	42521354
LINC00460	0	0.85087	0.011908	NR_034119	Homo sapiens long intergenic non-protein coding RNA 460 (LINC00460), long non-coding RNA.	chr13	107028910	107030142
CKMT2-AS1	0	0.85087	0.011908	NR_034122	Homo sapiens CKMT2 antisense RNA 1 (CKMT2-AS1), transcript variant 2, long non-coding RNA.	chr5	80533383	80597388
AC105339.1	0	0.85087	0.011907	NR_034139	Homo sapiens epididymal protein pseudogene (AC105339.1), non-coding RNA.	chr15	83379222	83382745
CYP2B7P	0	0.85087	0.011906	NR_001278	Homo sapiens cytochrome P450, family 2, subfamily B, polypeptide 7, pseudogene (CYP2B7P), non-coding RNA.	chr19	41430169	41456565
LINC00612	0	0.85087	0.011906	NR_034140	Homo sapiens long intergenic non-protein coding RNA 612 (LINC00612), long non-coding RNA.	chr12	9208184	9217666
HLA-DPB2	0	0.85087	0.011905	NR_001435	Homo sapiens major histocompatibility complex, class II, DP beta 2 (pseudogene) (HLA-DPB2), non-coding RNA.	chr6	33080292	33096890
CSPG4P8	0	0.85087	0.011905	NR_033579	Homo sapiens chondroitin sulfate proteoglycan 4 pseudogene 8 (CSPG4P8), non-coding RNA.	chr15	82753446	82769399
NUP210P1	2	0.2562	0.0065426	NR_034158	Homo sapiens nucleoporin 210kDa pseudogene 1 (NUP210P1), non-coding RNA.	chr3	126380923	126390782
MEG8	0	0.85087	0.011904	NR_024149	Homo sapiens maternally expressed 8 (non-protein coding) (MEG8), long non-coding RNA.	chr14	101361106	101373305
SPATA42	2	0.2562	0.0065419	NR_034168	Homo sapiens spermatogenesis associated 42 (non-protein coding) (SPATA42), transcript variant 1, long non-coding RNA.	chr1	109399838	109401146
KANSL1-AS1	0	0.85087	0.011903	NR_034172	Homo sapiens KANSL1 antisense RNA 1 (KANSL1-AS1), long non-coding RNA.	chr17	44270938	44274089
ADAM5	2	0.2562	0.0065413	NR_001448	Homo sapiens ADAM metallopeptidase domain 5, pseudogene (ADAM5), non-coding RNA.	chr8	39172181	39260375
ZNF826P	0	0.85087	0.011903	NR_036455	Homo sapiens zinc finger protein 826, pseudogene (ZNF826P), non-coding RNA.	chr19	20578625	20607771
TTTY8	1	0.54525	0.010444	NR_001533	Homo sapiens testis-specific transcript, Y-linked 8 (non-protein coding) (TTTY8), long non-coding RNA.	chrY	6339071	6341671
RBMY1A3P	0	0.85087	0.011902	NR_001547	Homo sapiens RNA binding motif protein, Y-linked, family 1, member A3 pseudogene (RBMY1A3P), non-coding RNA.	chrY	9154669	9160483
TTTY18	0	0.85087	0.011901	NR_001550	Homo sapiens testis-specific transcript, Y-linked 18 (non-protein coding) (TTTY18), long non-coding RNA.	chrY	8551410	8551919
TTTY16	0	0.85087	0.011901	NR_001552	Homo sapiens testis-specific transcript, Y-linked 16 (non-protein coding) (TTTY16), long non-coding RNA.	chrY	7567397	7569288
FGD5P1	0	0.85087	0.0119	NR_036481	Homo sapiens FYVE, RhoGEF and PH domain containing 5 pseudogene 1 (FGD5P1), non-coding RNA.	chr3	13974552	13978444
DPY19L2P3	3	0.089137	0.0032632	NR_036482	Homo sapiens DPY19L2 pseudogene 3 (DPY19L2P3), non-coding RNA.	chr7	29724769	29727859
LINC00673	0	0.85087	0.011899	NR_036488	Homo sapiens long intergenic non-protein coding RNA 673 (LINC00673), long non-coding RNA.	chr17	70399462	70588943
LOC100128398	0	0.85087	0.011899	NR_036508	Homo sapiens uncharacterized LOC100128398 (LOC100128398), long non-coding RNA.	chr19	58514261	58518574
LOC100131138	0	0.85087	0.011898	NR_036513	Homo sapiens uncharacterized LOC100131138 (LOC100131138), long non-coding RNA.	chr12	111374405	111375250
LINC00940	0	0.85087	0.011897	NR_036546	Homo sapiens long intergenic non-protein coding RNA 940 (LINC00940), long non-coding RNA.	chr12	2038367	2045742
LOC100131347	0	0.85087	0.011897	NR_036551	Homo sapiens RAD52 motif 1 pseudogene (LOC100131347), non-coding RNA.	chr17	37213271	37237704
TPTEP1	0	0.85087	0.011896	NR_001591	Homo sapiens transmembrane phosphatase with tensin homology pseudogene 1 (TPTEP1), non-coding RNA.	chr22	17082800	17129720
GOLGA2P5	0	0.85087	0.011895	NR_024261	Homo sapiens golgin A2 pseudogene 5 (GOLGA2P5), transcript variant 2, non-coding RNA.	chr12	100558827	100567121
MT1JP	4	0.023303	0.0014192	NR_036677	Homo sapiens metallothionein 1J, pseudogene (MT1JP), non-coding RNA.	chr16	56669650	56670998
PLEKHA8P1	0	0.85087	0.011895	NR_037144	Homo sapiens pleckstrin homology domain containing, family A member 8 pseudogene 1 (PLEKHA8P1), non-coding RNA.	chr12	45566816	45609789
LOC440434	0	0.85087	0.011894	NR_036750	Homo sapiens aminopeptidase puromycin sensitive pseudogene (LOC440434), non-coding RNA.	chr17	36351795	36413256
LOC440895	0	0.85087	0.011894	NR_027142	Homo sapiens two pore channel 3 pseudogene (LOC440895), transcript variant 2, non-coding RNA.	chr2	110705266	110726149
ZNF582-AS1	0	0.85087	0.011893	NR_037159	Homo sapiens ZNF582 antisense RNA 1 (head to head) (ZNF582-AS1), transcript variant 1, long non-coding RNA.	chr19	56905044	56910539
LOC100507547	1	0.54525	0.010443	NR_037171	Homo sapiens uncharacterized LOC100507547 (LOC100507547), transcript variant 3, long non-coding RNA.	chr6	32120578	32122142
CCL15-CCL14	0	0.85087	0.011892	NR_027921	Homo sapiens CCL15-CCL14 readthrough (NMD candidate) (CCL15-CCL14), transcript variant 1, long non-coding RNA.	chr17	34310691	34329084
HHIP-AS1	0	0.85087	0.011892	NR_037595	Homo sapiens HHIP antisense RNA 1 (HHIP-AS1), long non-coding RNA.	chr4	145564067	145567171
FAM224B	0	0.85087	0.011891	NR_002160	Homo sapiens family with sequence similarity 224, member B (non-protein coding) (FAM224B), long non-coding RNA.	chrY	19687040	19691332
MROH7-TTC4	0	0.85087	0.01189	NR_037639	Homo sapiens MROH7-TTC4 readthrough (NMD candidate) (MROH7-TTC4), transcript variant 1, long non-coding RNA.	chr1	55107412	55208328
NPPA-AS1	0	0.85087	0.01189	NR_037806	Homo sapiens NPPA antisense RNA 1 (NPPA-AS1), antisense RNA.	chr1	11900375	11907673
HERC2P9	0	0.85087	0.011889	NR_036443	Homo sapiens hect domain and RLD 2 pseudogene 9 (HERC2P9), non-coding RNA.	chr15	28899587	28930410
LOC283693	1	0.54525	0.010442	NR_036446	Homo sapiens actin, alpha 2, smooth muscle, aorta pseudogene (LOC283693), non-coding RNA.	chr15	83394649	83408532
RBMY2FP	2	0.2562	0.0065406	NR_002193	Homo sapiens RNA binding motif protein, Y-linked, family 2, member F pseudogene (RBMY2FP), non-coding RNA.	chrY	24455005	24462352
LOC100233156	2	0.2562	0.00654	NR_037872	Homo sapiens tektin 4 pseudogene (LOC100233156), transcript variant 2, non-coding RNA.	chrUn_gl000218	38785	97454
LOC100505912	0	0.85087	0.011888	NR_037877	Homo sapiens uncharacterized LOC100505912 (LOC100505912), long non-coding RNA.	chr4	22328989	22341289
PMS2CL	3	0.089137	0.0032628	NR_002217	Homo sapiens PMS2 C-terminal like pseudogene (PMS2CL), non-coding RNA.	chr7	6774935	6791232
PRH1-PRR4	1	0.54525	0.010442	NR_037918	Homo sapiens PRH1-PRR4 readthrough (PRH1-PRR4), long non-coding RNA.	chr12	10998447	11324224
SENP3-EIF4A1	0	0.85087	0.011888	NR_037926	Homo sapiens SENP3-EIF4A1 readthrough (NMD candidate) (SENP3-EIF4A1), long non-coding RNA.	chr17	7465308	7482324
SLIT2-IT1	2	0.2562	0.0065393	NR_037876	Homo sapiens SLIT2 intronic transcript 1 (non-protein coding) (SLIT2-IT1), long non-coding RNA.	chr4	20393811	20396479
LINC00159	0	0.85087	0.011887	NR_038033	Homo sapiens long intergenic non-protein coding RNA 159 (LINC00159), long non-coding RNA.	chr21	33452793	33458608
DNMBP-AS1	0	0.85087	0.011886	NR_024130	Homo sapiens DNMBP antisense RNA 1 (DNMBP-AS1), long non-coding RNA.	chr10	101686965	101718755
CD86	6	0.00069869	0.00023855	NM_175862	Homo sapiens CD86 molecule (CD86), transcript variant 1, mRNA.	chr3	121774208	121839988
UGT2B28	1	0.54525	0.010441	NM_001207004	Homo sapiens UDP glucuronosyltransferase 2 family, polypeptide B28 (UGT2B28), transcript variant 2, mRNA.	chr4	70146216	70160768
LOC643802	0	0.85087	0.011886	NM_001207030	Homo sapiens u3 small nucleolar ribonucleoprotein protein MPP10-like (LOC643802), mRNA.	chr16	53403273	53405041
FAM24A	0	0.85087	0.011885	NM_001029888	Homo sapiens family with sequence similarity 24, member A (FAM24A), mRNA.	chr10	124670216	124672627
LOC554223	0	0.85087	0.011885	NM_001207043	Homo sapiens histocompatibility antigen-related (LOC554223), mRNA.	chr6	29759682	29765584
UBFD1	7	7.9966e-05	9.8498e-05	NM_019116	Homo sapiens ubiquitin family domain containing 1 (UBFD1), mRNA.	chr16	23568861	23585710
LOC389831	0	0.85087	0.011884	NM_001242480	Homo sapiens uncharacterized LOC389831 (LOC389831), mRNA.	chr7_gl000195_random	42937	86719
C1orf234	0	0.85087	0.011883	NM_001242521	Homo sapiens chromosome 1 open reading frame 234 (C1orf234), mRNA.	chr1	23337326	23342343
SPATA31A4	0	0.85087	0.011883	NM_001242613	Homo sapiens SPATA31 subfamily A, member 4 (SPATA31A4), mRNA.	chr9	41321106	41327397
C12orf80	0	0.85087	0.011882	NM_001242696	Homo sapiens chromosome 12 open reading frame 80 (C12orf80), mRNA.	chr12	52599364	52604639
SH3RF1	2	0.2562	0.0065387	NM_020870	Homo sapiens SH3 domain containing ring finger 1 (SH3RF1), mRNA.	chr4	170015406	170192249
DLGAP1	1	0.54525	0.01044	NM_004746	Homo sapiens discs, large (Drosophila) homolog-associated protein 1 (DLGAP1), transcript variant 1, mRNA.	chr18	3496029	4455266
MTHFD1L	8	6.8262e-06	3.3794e-05	NM_015440	Homo sapiens methylenetetrahydrofolate dehydrogenase (NADP+ dependent) 1-like (MTHFD1L), transcript variant 2, mRNA.	chr6	151186814	151423023
DEPDC4	1	0.54525	0.010439	NM_152317	Homo sapiens DEP domain containing 4 (DEPDC4), mRNA.	chr12	100646041	100660857
DEF8	4	0.023303	0.0014189	NM_017702	Homo sapiens differentially expressed in FDCP 8 homolog (mouse) (DEF8), transcript variant 2, mRNA.	chr16	90015138	90025774
PALLD	4	0.023303	0.0014185	NM_016081	Homo sapiens palladin, cytoskeletal associated protein (PALLD), transcript variant 2, mRNA.	chr4	169418216	169849608
HAGH	2	0.2562	0.006538	NM_005326	Homo sapiens hydroxyacylglutathione hydrolase (HAGH), transcript variant 1, mRNA.	chr16	1859103	1877195
ICAM4	3	0.089137	0.0032623	NM_001039132	Homo sapiens intercellular adhesion molecule 4 (Landsteiner-Wiener blood group) (ICAM4), transcript variant 3, mRNA.	chr19	10397642	10399260
GNA15	6	0.00069869	0.00023824	NM_002068	Homo sapiens guanine nucleotide binding protein (G protein), alpha 15 (Gq class) (GNA15), mRNA.	chr19	3136029	3163767
CCM2L	0	0.85087	0.011881	NM_080625	Homo sapiens cerebral cavernous malformation 2-like (CCM2L), mRNA.	chr20	30598244	30619984
DHPS	4	0.023303	0.0014182	NR_038192	Homo sapiens deoxyhypusine synthase (DHPS), transcript variant 5, non-coding RNA.	chr19	12786530	12792701
ADARB1	1	0.54525	0.010439	NR_027673	Homo sapiens adenosine deaminase, RNA-specific, B1 (ADARB1), transcript variant 4, non-coding RNA.	chr21	46494492	46646478
SHARPIN	6	0.00069869	0.00023792	NR_038270	Homo sapiens SHANK-associated RH domain interactor (SHARPIN), transcript variant 2, non-coding RNA.	chr8	145153539	145159138
SELL	0	0.85087	0.011881	NR_029467	Homo sapiens selectin L (SELL), transcript variant 2, long non-coding RNA.	chr1	169659805	169677997
TNIK	1	0.54525	0.010438	NR_027767	Homo sapiens TRAF2 and NCK interacting kinase (TNIK), transcript variant 9, long non-coding RNA.	chr3	171064722	171178197
EML2	2	0.2562	0.0065374	NR_034098	Homo sapiens echinoderm microtubule associated protein like 2 (EML2), transcript variant 4, non-coding RNA.	chr19	46112657	46142675
TESC	2	0.2562	0.0065367	NR_031766	Homo sapiens tescalcin (TESC), transcript variant 3, non-coding RNA.	chr12	117476727	117537251
METTL23	0	0.85087	0.01188	NR_038193	Homo sapiens methyltransferase like 23 (METTL23), transcript variant 7, non-coding RNA.	chr17	74722911	74729962
WDR20	4	0.023303	0.0014179	NR_038354	Homo sapiens WD repeat domain 20 (WDR20), transcript variant 9, non-coding RNA.	chr14	102606188	102676867
ZNF345	1	0.54525	0.010437	NR_038362	Homo sapiens zinc finger protein 345 (ZNF345), transcript variant 6, non-coding RNA.	chr19	37341787	37384120
FDXACB1	4	0.023303	0.0014175	NR_038364	Homo sapiens ferredoxin-fold anticodon binding domain containing 1 (FDXACB1), transcript variant 2, non-coding RNA.	chr11	111744779	111750181
PEF1	4	0.023303	0.0014172	NR_033688	Homo sapiens penta-EF-hand domain containing 1 (PEF1), transcript variant 3, non-coding RNA.	chr1	32095462	32110218
EFCAB5	0	0.85087	0.011879	NR_026738	Homo sapiens EF-hand calcium binding domain 5 (EFCAB5), transcript variant 3, non-coding RNA.	chr17	28268622	28401643
SCNN1D	4	0.023303	0.0014169	NR_037668	Homo sapiens sodium channel, non-voltage-gated 1, delta subunit (SCNN1D), transcript variant 2, non-coding RNA.	chr1	1215815	1227409
NDRG4	3	0.089137	0.0032619	NR_040072	Homo sapiens NDRG family member 4 (NDRG4), transcript variant 8, non-coding RNA.	chr16	58534046	58547523
KLHDC3	4	0.023303	0.0014165	NR_040101	Homo sapiens kelch domain containing 3 (KLHDC3), transcript variant 3, non-coding RNA.	chr6	42981840	42989036
NFKBIB	4	0.023303	0.0014162	NR_040515	Homo sapiens nuclear factor of kappa light polypeptide gene enhancer in B-cells inhibitor, beta (NFKBIB), transcript variant 3, non-coding RNA.	chr19	39390569	39399534
EPS15L1	2	0.2562	0.0065361	NR_047665	Homo sapiens epidermal growth factor receptor pathway substrate 15-like 1 (EPS15L1), transcript variant 5, non-coding RNA.	chr19	16466054	16582823
LRRC4C	3	0.089137	0.0032614	NR_047673	Homo sapiens leucine rich repeat containing 4C (LRRC4C), transcript variant 3, non-coding RNA.	chr11	40135750	40314680
BLNK	2	0.2562	0.0065354	NR_047680	Homo sapiens B-cell linker (BLNK), transcript variant 6, long non-coding RNA.	chr10	97951454	98031273
CATSPER2P1	0	0.85087	0.011879	NR_002318	Homo sapiens cation channel, sperm associated 2 pseudogene 1 (CATSPER2P1), non-coding RNA.	chr15	44028145	44038496
MYH16	0	0.85087	0.011878	NR_002147	Homo sapiens myosin, heavy chain 16 pseudogene (MYH16), non-coding RNA.	chr7	98870923	98895594
ST7-OT4	1	0.54525	0.010436	NR_002329	Homo sapiens ST7 overlapping transcript 4 (ST7-OT4), long non-coding RNA.	chr7	116593952	116599867
IQCF4	0	0.85087	0.011877	NR_038213	Homo sapiens IQ motif containing F5 pseudogene (IQCF4), transcript variant 1, non-coding RNA.	chr3	51851618	51853651
RASSF8-AS1	2	0.2562	0.0065348	NR_038227	Homo sapiens RASSF8 atnisense RNA 1 (RASSF8-AS1), transcript variant 1, long non-coding RNA.	chr12	26107587	26110518
RP11-620J15.3	0	0.85087	0.011877	NR_038269	Homo sapiens uncharacterized LOC100506844 (RP11-620J15.3), long non-coding RNA.	chr12	58325231	58329947
LOC388242	0	0.85087	0.011876	NR_002556	Homo sapiens coiled-coil domain containing 101 pseudogene (LOC388242), non-coding RNA.	chr16	29476288	29478899
RP5-886K2.3	0	0.85087	0.011875	NR_038280	Homo sapiens uncharacterized LOC100506963 (RP5-886K2.3), long non-coding RNA.	chr1	24086871	24104787
LOC613038	0	0.85087	0.011875	NR_002557	Homo sapiens coiled-coil domain containing 101 pseudogene (LOC613038), non-coding RNA.	chr16	29476288	29478899
LINC01012	0	0.85087	0.011874	NR_038294	Homo sapiens long intergenic non-protein coding RNA 1012 (LINC01012), transcript variant 3, long non-coding RNA.	chr6	27661813	27678001
TEKT4P2	0	0.85087	0.011874	NR_038328	Homo sapiens tektin 4 pseudogene 2 (TEKT4P2), transcript variant 2, non-coding RNA.	chr21	9907188	9968594
LOC100505622	2	0.2562	0.0065341	NR_038332	Homo sapiens uncharacterized LOC100505622 (LOC100505622), long non-coding RNA.	chr19	42636780	42641251
LINC01095	0	0.85087	0.011873	NR_038331	Homo sapiens long intergenic non-protein coding RNA 1095 (LINC01095), long non-coding RNA.	chr4	147030606	147043065
DIO2-AS1	0	0.85087	0.011872	NR_038355	Homo sapiens DIO2 antisense RNA 1 (DIO2-AS1), long non-coding RNA.	chr14	80677761	80921810
ZSWIM8-AS1	0	0.85087	0.011872	NR_038357	Homo sapiens ZSWIM8 antisense RNA 1 (ZSWIM8-AS1), long non-coding RNA.	chr10	75556271	75561157
RP11-13A1.1	0	0.85087	0.011871	NR_038385	Homo sapiens uncharacterized LOC728084 (RP11-13A1.1), long non-coding RNA.	chr12	89404902	89413469
MCHR2-AS1	0	0.85087	0.01187	NR_038384	Homo sapiens MCHR2 antisense RNA 1 (MCHR2-AS1), long non-coding RNA.	chr6	100441913	100524295
SNHG6	3	0.089137	0.0032609	NR_002599	Homo sapiens small nucleolar RNA host gene 6 (non-protein coding) (SNHG6), long non-coding RNA.	chr8	67834164	67837777
LOC100507387	1	0.54525	0.010435	NR_038402	Homo sapiens uncharacterized LOC100507387 (LOC100507387), long non-coding RNA.	chr5	175546551	175552168
AC109828.1	0	0.85087	0.01187	NR_038427	Homo sapiens uncharacterized LOC100505624 (AC109828.1), long non-coding RNA.	chr2	27558408	27560670
LINC00861	1	0.54525	0.010435	NR_038447	Homo sapiens long intergenic non-protein coding RNA 861 (LINC00861), transcript variant 2, long non-coding RNA.	chr8	126934766	126963441
UBL7-AS1	0	0.85087	0.011869	NR_038448	Homo sapiens UBL7 antisense RNA 1 (head to head) (UBL7-AS1), transcript variant 1, long non-coding RNA.	chr15	74753605	74773633
PCGEM1	0	0.85087	0.011868	NR_002769	Homo sapiens PCGEM1, prostate-specific transcript (non-protein coding) (PCGEM1), long non-coding RNA.	chr2	193614570	193641625
UNC5B-AS1	1	0.54525	0.010434	NR_038453	Homo sapiens UNC5B antisense RNA 1 (UNC5B-AS1), long non-coding RNA.	chr10	72976980	72977985
HIGD2B	0	0.85087	0.011868	NR_002780	Homo sapiens HIG1 hypoxia inducible domain family, member 2B (HIGD2B), non-coding RNA.	chr15	72968122	72978490
LINC00892	0	0.85087	0.011867	NR_038461	Homo sapiens long intergenic non-protein coding RNA 892 (LINC00892), transcript variant 1, long non-coding RNA.	chrX	135721701	135724588
NAPSB	0	0.85087	0.011866	NR_002798	Homo sapiens napsin B aspartic peptidase, pseudogene (NAPSB), non-coding RNA.	chr19	50837056	50848005
NPHP3-AS1	0	0.85087	0.011866	NR_002811	Homo sapiens NPHP3 antisense RNA 1 (NPHP3-AS1), long non-coding RNA.	chr3	132441185	132593050
SIGLEC16	2	0.2562	0.0065335	NR_002825	Homo sapiens sialic acid binding Ig-like lectin 16 (gene/pseudogene) (SIGLEC16), non-coding RNA.	chr19	50472911	50479076
C9orf135-AS1	0	0.85087	0.011865	NR_038833	Homo sapiens C9orf135 antisense RNA 1 (head to head) (C9orf135-AS1), long non-coding RNA.	chr9	72434320	72435655
MNX1-AS1	0	0.85087	0.011865	NR_038835	Homo sapiens MNX1 antisense RNA 1 (head to head) (MNX1-AS1), long non-coding RNA.	chr7	156803550	156809118
RP11-945C19.1	0	0.85087	0.011864	NR_038839	Homo sapiens uncharacterized LOC645355 (RP11-945C19.1), long non-coding RNA.	chr18	5748817	5795900
LINC00672	0	0.85087	0.011863	NR_038847	Homo sapiens long intergenic non-protein coding RNA 672 (LINC00672), long non-coding RNA.	chr17	37081420	37085637
LINC01133	0	0.85087	0.011863	NR_038849	Homo sapiens long intergenic non-protein coding RNA 1133 (LINC01133), long non-coding RNA.	chr1	159931013	159948876
LINC00929	0	0.85087	0.011862	NR_038851	Homo sapiens long intergenic non-protein coding RNA 929 (LINC00929), transcript variant 1, long non-coding RNA.	chr15	26360959	26371518
RP11-60I3.5	0	0.85087	0.011861	NR_038853	Homo sapiens uncharacterized LOC441461 (RP11-60I3.5), long non-coding RNA.	chr9	102648599	102668883
RP1-249H1.4	0	0.85087	0.011861	NR_038863	Homo sapiens uncharacterized LOC285758 (RP1-249H1.4), long non-coding RNA.	chr6	114189178	114194512
RAB30-AS1	0	0.85087	0.01186	NR_038903	Homo sapiens RAB30 antisense RNA 1 (head to head) (RAB30-AS1), long non-coding RNA.	chr11	82783107	82784754
RP11-736K20.6	0	0.85087	0.011859	NR_038905	Homo sapiens uncharacterized LOC100506368 (RP11-736K20.6), long non-coding RNA.	chr11	86666662	86711989
ALKBH3-AS1	0	0.85087	0.011859	NR_038907	Homo sapiens ALKBH3 antisense RNA 1 (ALKBH3-AS1), long non-coding RNA.	chr11	43930838	43942494
NAGPA-AS1	0	0.85087	0.011858	NR_038913	Homo sapiens NAGPA antisense RNA 1 (NAGPA-AS1), long non-coding RNA.	chr16	5083702	5092972
RP11-392P7.6	0	0.85087	0.011857	NR_038920	Homo sapiens uncharacterized LOC100506314 (RP11-392P7.6), long non-coding RNA.	chr12	13132770	13137576
PXN-AS1	1	0.54525	0.010433	NR_038924	Homo sapiens PXN antisense RNA 1 (PXN-AS1), long non-coding RNA.	chr12	120639093	120650631
LARGE-AS1	2	0.2562	0.0065328	NR_038949	Homo sapiens LARGE antisense RNA 1 (LARGE-AS1), transcript variant 1, long non-coding RNA.	chr22	34120971	34146803
FAM212B-AS1	0	0.85087	0.011857	NR_038951	Homo sapiens FAM212B antisense RNA 1 (FAM212B-AS1), transcript variant 1, long non-coding RNA.	chr1	112282462	112290420
IL10RB-AS1	2	0.2562	0.0065322	NR_038974	Homo sapiens IL10RB antisense RNA 1 (head to head) (IL10RB-AS1), long non-coding RNA.	chr21	34637936	34638565
LINC01013	0	0.85087	0.011856	NR_038981	Homo sapiens long intergenic non-protein coding RNA 1013 (LINC01013), long non-coding RNA.	chr6	132455117	132490514
LINC00630	0	0.85087	0.011856	NR_038988	Homo sapiens long intergenic non-protein coding RNA 630 (LINC00630), long non-coding RNA.	chrX	102024094	102140338
LOC285819	0	0.85087	0.011855	NR_038992	Homo sapiens uncharacterized LOC285819 (LOC285819), long non-coding RNA.	chr6	26472171	26482737
LOC493754	0	0.85087	0.011854	NR_002933	Homo sapiens RAB guanine nucleotide exchange factor (GEF) 1 pseudogene (LOC493754), non-coding RNA.	chr7	66018552	66043498
LINC01093	0	0.85087	0.011854	NR_039976	Homo sapiens long intergenic non-protein coding RNA 1093 (LINC01093), transcript variant 2, long non-coding RNA.	chr4	185814153	185820615
RP11-95P2.1	0	0.85087	0.011853	NR_039999	Homo sapiens uncharacterized LOC100507501 (RP11-95P2.1), long non-coding RNA.	chr16	4295825	4303790
KLKP1	0	0.85087	0.011852	NR_002948	Homo sapiens kallikrein pseudogene 1 (KLKP1), non-coding RNA.	chr19	51385351	51399654
LOC644554	0	0.85087	0.011852	NR_040013	Homo sapiens uncharacterized LOC644554 (LOC644554), long non-coding RNA.	chr19	38308050	38317278
C1QTNF1-AS1	0	0.85087	0.011851	NR_040019	Homo sapiens C1QTNF1 antisense RNA 1 (C1QTNF1-AS1), transcript variant 2, long non-coding RNA.	chr17	77015290	77023737
ZNF790-AS1	0	0.85087	0.01185	NR_040028	Homo sapiens ZNF790 antisense RNA 1 (ZNF790-AS1), transcript variant 2, long non-coding RNA.	chr19	37288464	37319013
SMG7-AS1	1	0.54525	0.010432	NR_040063	Homo sapiens SMG7 antisense RNA 1 (SMG7-AS1), long non-coding RNA.	chr1	183430010	183441117
LOXL1-AS1	0	0.85087	0.01185	NR_040068	Homo sapiens LOXL1 antisense RNA 1 (LOXL1-AS1), transcript variant 3, long non-coding RNA.	chr15	74209808	74220589
RP1-234P15.4	0	0.85087	0.011849	NR_040081	Homo sapiens uncharacterized LOC100506804 (RP1-234P15.4), long non-coding RNA.	chr6	75994729	76001580
AC159540.1	0	0.85087	0.011849	NR_040097	Homo sapiens uncharacterized LOC100506123 (AC159540.1), long non-coding RNA.	chr2	98081675	98091049
AKR7L	1	0.54525	0.010432	NR_040288	Homo sapiens aldo-keto reductase family 7-like (AKR7L), transcript variant 1, non-coding RNA.	chr1	19592475	19600568
CYP2D7P	0	0.85087	0.011848	NR_002570	Homo sapiens cytochrome P450, family 2, subfamily D, polypeptide 7, pseudogene (CYP2D7P), non-coding RNA.	chr22	42536213	42540575
SPRR2C	0	0.85087	0.011847	NR_003062	Homo sapiens small proline-rich protein 2C (pseudogene) (SPRR2C), non-coding RNA.	chr1	153112593	153113969
PYY2	4	0.023303	0.0014159	NR_003064	Homo sapiens peptide YY, 2 (pseudogene) (PYY2), non-coding RNA.	chr17	26553588	26555085
HSD17B7P2	1	0.54525	0.010431	NR_003086	Homo sapiens hydroxysteroid (17-beta) dehydrogenase 7 pseudogene 2 (HSD17B7P2), non-coding RNA.	chr10	38645307	38667433
EMX2OS	0	0.85087	0.011847	NR_002791	Homo sapiens EMX2 opposite strand/antisense RNA (EMX2OS), long non-coding RNA.	chr10	119243803	119304579
BCAR4	2	0.2562	0.0065315	NR_024049	Homo sapiens breast cancer anti-estrogen resistance 4 (non-protein coding) (BCAR4), transcript variant 1, long non-coding RNA.	chr16	11913691	11922689
AC007099.1	0	0.85087	0.011846	NR_110281	Homo sapiens uncharacterized LOC101927884 (AC007099.1), long non-coding RNA.	chr2	75751193	75769832
AC079117.1	0	0.85087	0.011845	NR_110284	Homo sapiens uncharacterized LOC101927907 (AC079117.1), long non-coding RNA.	chr2	77213090	77236914
CECR7	0	0.85087	0.011845	NR_015352	Homo sapiens cat eye syndrome chromosome region, candidate 7 (non-protein coding) (CECR7), long non-coding RNA.	chr22	17517459	17539682
TP53TG1	0	0.85087	0.011844	NR_015381	Homo sapiens TP53 target 1 (non-protein coding) (TP53TG1), long non-coding RNA.	chr7	86954663	86974808
HYAL1	5	0.0046242	0.00059196	NR_047690	Homo sapiens hyaluronoglucosaminidase 1 (HYAL1), transcript variant 1, non-coding RNA.	chr3	50337319	50341032
CASC15	0	0.85087	0.011843	NR_015410	Homo sapiens cancer susceptibility candidate 15 (non-protein coding) (CASC15), long non-coding RNA.	chr6	21666674	22194616
GAS6-AS1	0	0.85087	0.011843	NR_044995	Homo sapiens GAS6 antisense RNA 1 (GAS6-AS1), long non-coding RNA.	chr13	114518582	114545814
PGM5-AS1	0	0.85087	0.011842	NR_015423	Homo sapiens PGM5 antisense RNA 1 (PGM5-AS1), long non-coding RNA.	chr9	70970108	70972757
ANKRD36BP2	1	0.54525	0.01043	NR_015424	Homo sapiens ankyrin repeat domain 36B pseudogene 2 (ANKRD36BP2), non-coding RNA.	chr2	89065418	89106109
LINC00493	0	0.85087	0.011841	NR_015432	Homo sapiens long intergenic non-protein coding RNA 493 (LINC00493), long non-coding RNA.	chr20	18548072	18550203
[truncated: 23,013 more rows]

## Sheet: p<0.00001
gene_symbol	pos_count	pvalue	fdr	ID	gene_title	chromosome	start	end
COL1A2	11	9.3434e-10	1.2027e-07	NM_000089	Homo sapiens collagen, type I, alpha 2 (COL1A2), mRNA.	chr7	94023872	94060544
PSMA5	11	9.3434e-10	2.4053e-07	NM_001199774	Homo sapiens proteasome (prosome, macropain) subunit, alpha type, 5 (PSMA5), transcript variant 4, mRNA.	chr1	109941652	109969108
SPARC	10	1.8288e-08	6.7257e-07	NM_003118	Homo sapiens secreted protein, acidic, cysteine-rich (osteonectin) (SPARC), mRNA.	chr5	151040656	151066615
THY1	10	1.8288e-08	7.8466e-07	NM_006288	Homo sapiens Thy-1 cell surface antigen (THY1), mRNA.	chr11	119288654	119294246
LDHA	10	1.8288e-08	9.4159e-07	NM_005566	Homo sapiens lactate dehydrogenase A (LDHA), transcript variant 1, mRNA.	chr11	18415935	18429765
SST	10	1.8288e-08	1.177e-06	NM_001048	Homo sapiens somatostatin (SST), mRNA.	chr3	187386693	187388201
TEAD4	10	1.8288e-08	1.5693e-06	NM_201443	Homo sapiens TEA domain family member 4 (TEAD4), transcript variant 3, mRNA.	chr12	3068747	3149842
COL18A1	9	4.2202e-07	2.3618e-06	NM_030582	Homo sapiens collagen, type XVIII, alpha 1 (COL18A1), transcript variant 1, mRNA.	chr21	46875423	46933634
COL4A2	9	4.2202e-07	2.4143e-06	NM_001846	Homo sapiens collagen, type IV, alpha 2 (COL4A2), mRNA.	chr13	110959630	111165373
CALU	9	4.2202e-07	2.4692e-06	NM_001199671	Homo sapiens calumenin (CALU), transcript variant 3, mRNA.	chr7	128379345	128413477
HIF1A	9	4.2202e-07	2.5266e-06	NM_181054	Homo sapiens hypoxia inducible factor 1, alpha subunit (basic helix-loop-helix transcription factor) (HIF1A), transcript variant 2, mRNA.	chr14	62162118	62214977
ZWILCH	9	4.2202e-07	2.5868e-06	NM_001287821	Homo sapiens zwilch kinetochore protein (ZWILCH), transcript variant 2, mRNA.	chr15	66797420	66841822
PXMP2	9	4.2202e-07	2.6498e-06	NM_018663	Homo sapiens peroxisomal membrane protein 2, 22kDa (PXMP2), mRNA.	chr12	133264191	133281577
COL3A1	9	4.2202e-07	2.7161e-06	NM_000090	Homo sapiens collagen, type III, alpha 1 (COL3A1), mRNA.	chr2	189839098	189877472
FBP2	9	4.2202e-07	2.7857e-06	NM_003837	Homo sapiens fructose-1,6-bisphosphatase 2 (FBP2), mRNA.	chr9	97320995	97356114
PSMB7	9	4.2202e-07	2.859e-06	NM_002799	Homo sapiens proteasome (prosome, macropain) subunit, beta type, 7 (PSMB7), mRNA.	chr9	127115743	127177752
PSMD14	9	4.2202e-07	2.9363e-06	NM_005805	Homo sapiens proteasome (prosome, macropain) 26S subunit, non-ATPase, 14 (PSMD14), mRNA.	chr2	162164785	162268228
HPGD	9	4.2202e-07	3.0179e-06	NM_001256305	Homo sapiens hydroxyprostaglandin dehydrogenase 15-(NAD) (HPGD), transcript variant 4, mRNA.	chr4	175411327	175444049
ATP4B	9	4.2202e-07	3.1041e-06	NM_000705	Homo sapiens ATPase, H+/K+ exchanging, beta polypeptide (ATP4B), mRNA.	chr13	114303121	114312513
TIMP1	9	4.2202e-07	3.1954e-06	NM_003254	Homo sapiens TIMP metallopeptidase inhibitor 1 (TIMP1), mRNA.	chrX	47441689	47446190
FBL	9	4.2202e-07	3.2922e-06	NM_001436	Homo sapiens fibrillarin (FBL), mRNA.	chr19	40325092	40337054
COL1A1	9	4.2202e-07	3.3951e-06	NM_000088	Homo sapiens collagen, type I, alpha 1 (COL1A1), mRNA.	chr17	48261456	48279000
KNTC1	9	4.2202e-07	3.5046e-06	NM_014708	Homo sapiens kinetochore associated 1 (KNTC1), mRNA.	chr12	123011808	123110947
SERPINH1	9	4.2202e-07	3.6215e-06	NM_001207014	Homo sapiens serpin peptidase inhibitor, clade H (heat shock protein 47), member 1, (collagen binding protein 1) (SERPINH1), transcript variant 1, mRNA.	chr11	75273100	75283849
ABCC8	9	4.2202e-07	3.7463e-06	NM_000352	Homo sapiens ATP-binding cassette, sub-family C (CFTR/MRP), member 8 (ABCC8), transcript variant 2, mRNA.	chr11	17414431	17498392
FAS	9	4.2202e-07	3.8801e-06	NM_152871	Homo sapiens Fas cell surface death receptor (FAS), transcript variant 2, mRNA.	chr10	90750287	90775542
ARPC1B	9	4.2202e-07	4.0238e-06	NM_005720	Homo sapiens actin related protein 2/3 complex, subunit 1B, 41kDa (ARPC1B), mRNA.	chr7	98972297	98992404
XPO1	9	4.2202e-07	4.1786e-06	NM_003400	Homo sapiens exportin 1 (XPO1), mRNA.	chr2	61705068	61765418
GCKR	9	4.2202e-07	4.3457e-06	NM_001486	Homo sapiens glucokinase (hexokinase 4) regulator (GCKR), mRNA.	chr2	27719705	27746550
ADAR	9	4.2202e-07	4.5268e-06	NM_015841	Homo sapiens adenosine deaminase, RNA-specific (ADAR), transcript variant 3, mRNA.	chr1	154554533	154580724
PEA15	9	4.2202e-07	4.7236e-06	NM_003768	Homo sapiens phosphoprotein enriched in astrocytes 15 (PEA15), mRNA.	chr1	160175124	160185162
COL4A1	9	4.2202e-07	4.9384e-06	NM_001845	Homo sapiens collagen, type IV, alpha 1 (COL4A1), mRNA.	chr13	110801309	110959496
RAB31	9	4.2202e-07	5.1735e-06	NM_006868	Homo sapiens RAB31, member RAS oncogene family (RAB31), mRNA.	chr18	9708227	9862553
NID2	9	4.2202e-07	5.4322e-06	NM_007361	Homo sapiens nidogen 2 (osteonidogen) (NID2), mRNA.	chr14	52471519	52535946
SLC26A7	9	4.2202e-07	5.7181e-06	NM_134266	Homo sapiens solute carrier family 26 (anion exchanger), member 7 (SLC26A7), transcript variant 2, mRNA.	chr8	92261515	92406946
PLA2G7	9	4.2202e-07	6.0358e-06	NM_005084	Homo sapiens phospholipase A2, group VII (platelet-activating factor acetylhydrolase, plasma) (PLA2G7), transcript variant 1, mRNA.	chr6	46672052	46703151
ACTN1	9	4.2202e-07	6.3908e-06	NM_001130004	Homo sapiens actinin, alpha 1 (ACTN1), transcript variant 1, mRNA.	chr14	69340839	69446083
ALDH3A1	9	4.2202e-07	6.7902e-06	NM_000691	Homo sapiens aldehyde dehydrogenase 3 family, member A1 (ALDH3A1), transcript variant 2, mRNA.	chr17	19641297	19651746
ANTXR1	9	4.2202e-07	7.2429e-06	NM_053034	Homo sapiens anthrax toxin receptor 1 (ANTXR1), transcript variant 2, mRNA.	chr2	69240275	69399689
PDIA2	9	4.2202e-07	7.7603e-06	NM_006849	Homo sapiens protein disulfide isomerase family A, member 2 (PDIA2), mRNA.	chr16	333117	337209
SKAP2	9	4.2202e-07	8.3572e-06	NM_003930	Homo sapiens src kinase associated phosphoprotein 2 (SKAP2), mRNA.	chr7	26706687	26904341
TMSB10	8	6.8262e-06	8.7865e-06	NM_021103	Homo sapiens thymosin beta 10 (TMSB10), mRNA.	chr2	85132762	85133799
S100A10	8	6.8262e-06	8.8307e-06	NM_002966	Homo sapiens S100 calcium binding protein A10 (S100A10), mRNA.	chr1	151955385	151966714
LGALS1	8	6.8262e-06	8.8753e-06	NM_002305	Homo sapiens lectin, galactoside-binding, soluble, 1 (LGALS1), mRNA.	chr22	38071612	38075809
PRKDC	8	6.8262e-06	8.9203e-06	NM_006904	Homo sapiens protein kinase, DNA-activated, catalytic polypeptide (PRKDC), transcript variant 1, mRNA.	chr8	48685668	48872743
CCT5	8	6.8262e-06	8.9658e-06	NM_012073	Homo sapiens chaperonin containing TCP1, subunit 5 (epsilon) (CCT5), mRNA.	chr5	10250281	10266501
PLOD3	8	6.8262e-06	9.0118e-06	NM_001084	Homo sapiens procollagen-lysine, 2-oxoglutarate 5-dioxygenase 3 (PLOD3), mRNA.	chr7	100849257	100861011
PAICS	9	4.2202e-07	9.0536e-06	NM_006452	Homo sapiens phosphoribosylaminoimidazole carboxylase, phosphoribosylaminoimidazole succinocarboxamide synthetase (PAICS), transcript variant 2, mRNA.	chr4	57301914	57327534
LAP3	8	6.8262e-06	9.0583e-06	NM_015907	Homo sapiens leucine aminopeptidase 3 (LAP3), mRNA.	chr4	17578926	17609590
COL15A1	8	6.8262e-06	9.1052e-06	NM_001855	Homo sapiens collagen, type XV, alpha 1 (COL15A1), mRNA.	chr9	101705994	101833074
SF3B3	8	6.8262e-06	9.1526e-06	NM_012426	Homo sapiens splicing factor 3b, subunit 3, 130kDa (SF3B3), mRNA.	chr16	70557690	70611571
LAPTM4B	8	6.8262e-06	9.2005e-06	NM_018407	Homo sapiens lysosomal protein transmembrane 4 beta (LAPTM4B), mRNA.	chr8	98787808	98864830
EIF4A3	8	6.8262e-06	9.249e-06	NM_014740	Homo sapiens eukaryotic translation initiation factor 4A3 (EIF4A3), mRNA.	chr17	78109012	78120982
GPX3	8	6.8262e-06	9.2979e-06	NM_002084	Homo sapiens glutathione peroxidase 3 (plasma) (GPX3), mRNA.	chr5	150399998	150408554
ARPC5	8	6.8262e-06	9.3474e-06	NM_001270439	Homo sapiens actin related protein 2/3 complex, subunit 5, 16kDa (ARPC5), transcript variant 2, mRNA.	chr1	183595327	183605076
CDK4	8	6.8262e-06	9.3973e-06	NM_000075	Homo sapiens cyclin-dependent kinase 4 (CDK4), mRNA.	chr12	58141509	58146230
CCT6A	8	6.8262e-06	9.4479e-06	NM_001762	Homo sapiens chaperonin containing TCP1, subunit 6A (zeta 1) (CCT6A), transcript variant 1, mRNA.	chr7	56119377	56131682
ID3	8	6.8262e-06	9.4989e-06	NM_002167	Homo sapiens inhibitor of DNA binding 3, dominant negative helix-loop-helix protein (ID3), mRNA.	chr1	23884420	23886285
PTDSS1	8	6.8262e-06	9.5506e-06	NM_014754	Homo sapiens phosphatidylserine synthase 1 (PTDSS1), mRNA.	chr8	97274113	97346779
TTK	8	6.8262e-06	9.6028e-06	NM_003318	Homo sapiens TTK protein kinase (TTK), transcript variant 1, mRNA.	chr6	80714321	80752244
ADRB2	8	6.8262e-06	9.6555e-06	NM_000024	Homo sapiens adrenoceptor beta 2, surface (ADRB2), mRNA.	chr5	148206155	148208197
SPOCK1	8	6.8262e-06	9.7089e-06	NM_004598	Homo sapiens sparc/osteonectin, cwcv and kazal-like domains proteoglycan (testican) 1 (SPOCK1), mRNA.	chr5	136310986	136835018
RPP40	8	6.8262e-06	9.7628e-06	NM_006638	Homo sapiens ribonuclease P/MRP 40kDa subunit (RPP40), transcript variant 1, mRNA.	chr6	4995279	5004297
IFI30	8	6.8262e-06	9.8173e-06	NM_006332	Homo sapiens interferon, gamma-inducible protein 30 (IFI30), mRNA.	chr19	18284589	18288934
CLDN4	8	6.8262e-06	9.8725e-06	NM_001305	Homo sapiens claudin 4 (CLDN4), mRNA.	chr7	73245192	73247023
RNASE1	9	4.2202e-07	9.8767e-06	NM_198234	Homo sapiens ribonuclease, RNase A family, 1 (pancreatic) (RNASE1), transcript variant 2, mRNA.	chr14	21269514	21271036
PLOD1	8	6.8262e-06	9.9283e-06	NM_000302	Homo sapiens procollagen-lysine, 2-oxoglutarate 5-dioxygenase 1 (PLOD1), mRNA.	chr1	11994723	12035599
UBE2C	8	6.8262e-06	9.9847e-06	NM_001281741	Homo sapiens ubiquitin-conjugating enzyme E2C (UBE2C), transcript variant 7, mRNA.	chr20	44441214	44445596
TYMS	8	6.8262e-06	1.0042e-05	NM_001071	Homo sapiens thymidylate synthetase (TYMS), mRNA.	chr18	657603	673499
RFC4	8	6.8262e-06	1.0099e-05	NM_002916	Homo sapiens replication factor C (activator 1) 4, 37kDa (RFC4), transcript variant 1, mRNA.	chr3	186507681	186524290
SMARCA5	8	6.8262e-06	1.0158e-05	NM_003601	Homo sapiens SWI/SNF related, matrix associated, actin dependent regulator of chromatin, subfamily a, member 5 (SMARCA5), mRNA.	chr4	144434615	144478642
UMPS	8	6.8262e-06	1.0217e-05	NR_033434	Homo sapiens uridine monophosphate synthetase (UMPS), transcript variant 2, long non-coding RNA.	chr3	124449212	124468119
DIO2	8	6.8262e-06	1.0277e-05	NM_001242502	Homo sapiens deiodinase, iodothyronine, type II (DIO2), transcript variant 4, mRNA.	chr14	80663867	80677864
CDC25B	8	6.8262e-06	1.0337e-05	NM_001287516	Homo sapiens cell division cycle 25B (CDC25B), transcript variant 4, mRNA.	chr20	3767418	3786768
MAL	8	6.8262e-06	1.0398e-05	NM_022439	Homo sapiens mal, T-cell differentiation protein (MAL), transcript variant c, mRNA.	chr2	95691399	95719737
PSMA7	8	6.8262e-06	1.046e-05	NM_002792	Homo sapiens proteasome (prosome, macropain) subunit, alpha type, 7 (PSMA7), mRNA.	chr20	60711782	60718514
MCM3	8	6.8262e-06	1.0523e-05	NM_002388	Homo sapiens minichromosome maintenance complex component 3 (MCM3), transcript variant 1, mRNA.	chr6	52128811	52149679
CCT4	8	6.8262e-06	1.0586e-05	NM_006430	Homo sapiens chaperonin containing TCP1, subunit 4 (delta) (CCT4), transcript variant 1, mRNA.	chr2	62095261	62115806
CTHRC1	8	6.8262e-06	1.065e-05	NM_001256099	Homo sapiens collagen triple helix repeat containing 1 (CTHRC1), transcript variant 2, mRNA.	chr8	104384660	104395232
HDC	8	6.8262e-06	1.0715e-05	NM_002112	Homo sapiens histidine decarboxylase (HDC), mRNA.	chr15	50534145	50558162
DPT	8	6.8262e-06	1.0781e-05	NM_001937	Homo sapiens dermatopontin (DPT), mRNA.	chr1	168664694	168698442
LIPF	8	6.8262e-06	1.0848e-05	NM_001198830	Homo sapiens lipase, gastric (LIPF), transcript variant 4, mRNA.	chr10	90424145	90438572
PNO1	9	4.2202e-07	1.0864e-05	NM_020143	Homo sapiens partner of NOB1 homolog (S. cerevisiae) (PNO1), mRNA.	chr2	68385004	68403094
PSMA1	8	6.8262e-06	1.0915e-05	NM_001143937	Homo sapiens proteasome (prosome, macropain) subunit, alpha type, 1 (PSMA1), transcript variant 3, mRNA.	chr11	14535511	14541991
NAA10	8	6.8262e-06	1.0983e-05	NM_003491	Homo sapiens N(alpha)-acetyltransferase 10, NatA catalytic subunit (NAA10), transcript variant 1, mRNA.	chrX	153195279	153200607
VBP1	8	6.8262e-06	1.1052e-05	NM_003372	Homo sapiens von Hippel-Lindau binding protein 1 (VBP1), mRNA.	chrX	154444700	154468098
AURKA	8	6.8262e-06	1.1122e-05	NM_198434	Homo sapiens aurora kinase A (AURKA), transcript variant 3, mRNA.	chr20	54944444	54967351
ADA	8	6.8262e-06	1.1193e-05	NM_000022	Homo sapiens adenosine deaminase (ADA), mRNA.	chr20	43248162	43280376
CKM	8	6.8262e-06	1.1265e-05	NM_001824	Homo sapiens creatine kinase, muscle (CKM), mRNA.	chr19	45809670	45826235
CDH11	8	6.8262e-06	1.1337e-05	NM_001797	Homo sapiens cadherin 11, type 2, OB-cadherin (osteoblast) (CDH11), mRNA.	chr16	64980682	65155919
SCNN1B	8	6.8262e-06	1.1411e-05	NM_000336	Homo sapiens sodium channel, non-voltage-gated 1, beta subunit (SCNN1B), mRNA.	chr16	23313590	23392620
RAB27A	8	6.8262e-06	1.1486e-05	NM_004580	Homo sapiens RAB27A, member RAS oncogene family (RAB27A), transcript variant 1, mRNA.	chr15	55495163	55562592
PRMT5	8	6.8262e-06	1.1561e-05	NM_001282954	Homo sapiens protein arginine methyltransferase 5 (PRMT5), transcript variant 4, mRNA.	chr14	23389719	23398794
ZBTB16	8	6.8262e-06	1.1638e-05	NM_006006	Homo sapiens zinc finger and BTB domain containing 16 (ZBTB16), transcript variant 1, mRNA.	chr11	113930430	114121397
PANX1	8	6.8262e-06	1.1715e-05	NM_015368	Homo sapiens pannexin 1 (PANX1), mRNA.	chr11	93862093	93915137
TMEM138	8	6.8262e-06	1.1794e-05	NM_016464	Homo sapiens transmembrane protein 138 (TMEM138), transcript variant 1, mRNA.	chr11	61129472	61136975
GIF	8	6.8262e-06	1.1874e-05	NM_005142	Homo sapiens gastric intrinsic factor (vitamin B synthesis) (GIF), mRNA.	chr11	59596745	59612974
CCKBR	8	6.8262e-06	1.1954e-05	NM_176875	Homo sapiens cholecystokinin B receptor (CCKBR), mRNA.	chr11	6280903	6293357
NOLC1	8	6.8262e-06	1.2036e-05	NM_001284388	Homo sapiens nucleolar and coiled-body phosphoprotein 1 (NOLC1), transcript variant 1, mRNA.	chr10	103911932	103923628
ENO1	9	4.2202e-07	1.2072e-05	NM_001201483	Homo sapiens enolase 1, (alpha) (ENO1), transcript variant 2, mRNA.	chr1	8921058	8931635
PLAU	8	6.8262e-06	1.2119e-05	NM_001145031	Homo sapiens plasminogen activator, urokinase (PLAU), transcript variant 2, mRNA.	chr10	75670861	75677258
MKI67	8	6.8262e-06	1.2203e-05	NM_001145966	Homo sapiens marker of proliferation Ki-67 (MKI67), transcript variant 2, mRNA.	chr10	129894924	129924468
PPRC1	8	6.8262e-06	1.2289e-05	NM_001288728	Homo sapiens peroxisome proliferator-activated receptor gamma, coactivator-related 1 (PPRC1), transcript variant 3, mRNA.	chr10	103892750	103910090
STK3	8	6.8262e-06	1.2375e-05	NM_001256313	Homo sapiens serine/threonine kinase 3 (STK3), transcript variant 3, mRNA.	chr8	99466858	99837899
MFHAS1	8	6.8262e-06	1.2463e-05	NM_004225	Homo sapiens malignant fibrous histiocytoma amplified sequence 1 (MFHAS1), mRNA.	chr8	8641998	8751131
PON2	8	6.8262e-06	1.2552e-05	NM_001018161	Homo sapiens paraoxonase 2 (PON2), transcript variant 2, mRNA.	chr7	95034173	95064384
AIMP2	8	6.8262e-06	1.2642e-05	NM_006303	Homo sapiens aminoacyl tRNA synthetase complex-interacting multifunctional protein 2 (AIMP2), mRNA.	chr7	6048881	6063465
POLR1C	8	6.8262e-06	1.2734e-05	NM_203290	Homo sapiens polymerase (RNA) I polypeptide C, 30kDa (POLR1C), mRNA.	chr6	43484776	43489246
PDGFRB	8	6.8262e-06	1.2827e-05	NM_002609	Homo sapiens platelet-derived growth factor receptor, beta polypeptide (PDGFRB), mRNA.	chr5	149493401	149535422
TRIP13	8	6.8262e-06	1.2921e-05	NM_004237	Homo sapiens thyroid hormone receptor interactor 13 (TRIP13), transcript variant 1, mRNA.	chr5	892968	918164
YEATS2	8	6.8262e-06	1.3017e-05	NM_018023	Homo sapiens YEATS domain containing 2 (YEATS2), mRNA.	chr3	183415605	183530413
ECT2	8	6.8262e-06	1.3114e-05	NM_018098	Homo sapiens epithelial cell transforming sequence 2 oncogene (ECT2), transcript variant 3, mRNA.	chr3	172468474	172539264
VGLL4	8	6.8262e-06	1.3213e-05	NM_001284391	Homo sapiens vestigial like 4 (Drosophila) (VGLL4), transcript variant 6, mRNA.	chr3	11597540	11646055
MSH2	8	6.8262e-06	1.3313e-05	NM_001258281	Homo sapiens mutS homolog 2 (MSH2), transcript variant 2, mRNA.	chr2	47630205	47710367
EXO1	8	6.8262e-06	1.3415e-05	NM_130398	Homo sapiens exonuclease 1 (EXO1), transcript variant 2, mRNA.	chr1	242011492	242053241
HEATR1	8	6.8262e-06	1.3518e-05	NM_018072	Homo sapiens HEAT repeat containing 1 (HEATR1), mRNA.	chr1	236712304	236767841
CCT7	9	4.2202e-07	1.358e-05	NR_029403	Homo sapiens chaperonin containing TCP1, subunit 7 (eta) (CCT7), transcript variant 6, non-coding RNA.	chr2	73461363	73480150
TPR	8	6.8262e-06	1.3623e-05	NM_003292	Homo sapiens translocated promoter region, nuclear basket protein (TPR), mRNA.	chr1	186280785	186344457
SYTL1	8	6.8262e-06	1.3729e-05	NM_001193308	Homo sapiens synaptotagmin-like 1 (SYTL1), transcript variant 1, mRNA.	chr1	27668482	27680423
PPT1	8	6.8262e-06	1.3837e-05	NM_000310	Homo sapiens palmitoyl-protein thioesterase 1 (PPT1), transcript variant 1, mRNA.	chr1	40538381	40563142
CTSK	8	6.8262e-06	1.3947e-05	NM_000396	Homo sapiens cathepsin K (CTSK), mRNA.	chr1	150768683	150780917
EZH2	8	6.8262e-06	1.4058e-05	NM_152998	Homo sapiens enhancer of zeste homolog 2 (Drosophila) (EZH2), transcript variant 2, mRNA.	chr7	148504463	148581441
CLDN7	8	6.8262e-06	1.4172e-05	NM_001185022	Homo sapiens claudin 7 (CLDN7), transcript variant 2, mRNA.	chr17	7163221	7166512
LAMB1	8	6.8262e-06	1.4287e-05	NM_002291	Homo sapiens laminin, beta 1 (LAMB1), mRNA.	chr7	107564245	107643804
RCN1	8	6.8262e-06	1.4404e-05	NM_002901	Homo sapiens reticulocalbin 1, EF-hand calcium binding domain (RCN1), mRNA.	chr11	32112476	32127272
CPSF6	8	6.8262e-06	1.4523e-05	NM_007007	Homo sapiens cleavage and polyadenylation specific factor 6, 68kDa (CPSF6), mRNA.	chr12	69633316	69668138
CCDC14	8	6.8262e-06	1.4644e-05	NM_022757	Homo sapiens coiled-coil domain containing 14 (CCDC14), mRNA.	chr3	123632273	123680255
KIAA1841	8	6.8262e-06	1.4767e-05	NM_032506	Homo sapiens KIAA1841 (KIAA1841), transcript variant 2, mRNA.	chr2	61293362	61365169
MT1X	8	6.8262e-06	1.4892e-05	NM_005952	Homo sapiens metallothionein 1X (MT1X), mRNA.	chr16	56716381	56718108
CCNA2	8	6.8262e-06	1.502e-05	NM_001237	Homo sapiens cyclin A2 (CCNA2), mRNA.	chr4	122737598	122745088
SGPL1	8	6.8262e-06	1.5149e-05	NM_003901	Homo sapiens sphingosine-1-phosphate lyase 1 (SGPL1), mRNA.	chr10	72575703	72640932
NSUN2	8	6.8262e-06	1.5281e-05	NM_017755	Homo sapiens NOP2/Sun RNA methyltransferase family, member 2 (NSUN2), transcript variant 1, mRNA.	chr5	6599351	6633473
SULF1	8	6.8262e-06	1.5415e-05	NM_001128205	Homo sapiens sulfatase 1 (SULF1), transcript variant 1, mRNA.	chr8	70405027	70573147
SLC5A5	8	6.8262e-06	1.5551e-05	NM_000453	Homo sapiens solute carrier family 5 (sodium/iodide cotransporter), member 5 (SLC5A5), mRNA.	chr19	17982781	18005983
CDC123	8	6.8262e-06	1.569e-05	NM_006023	Homo sapiens cell division cycle 123 (CDC123), mRNA.	chr10	12237960	12292589
TRMT1	8	6.8262e-06	1.5832e-05	NM_001142554	Homo sapiens tRNA methyltransferase 1 homolog (S. cerevisiae) (TRMT1), transcript variant 3, mRNA.	chr19	13215713	13227463
ILF3	8	6.8262e-06	1.5975e-05	NM_004516	Homo sapiens interleukin enhancer binding factor 3, 90kDa (ILF3), transcript variant 2, mRNA.	chr19	10764936	10796443
CIRBP	8	6.8262e-06	1.6122e-05	NM_001280	Homo sapiens cold inducible RNA binding protein (CIRBP), transcript variant 1, mRNA.	chr19	1269266	1273171
UBP1	8	6.8262e-06	1.6271e-05	NM_001128160	Homo sapiens upstream binding protein 1 (LBP-1a) (UBP1), transcript variant 2, mRNA.	chr3	33429828	33481870
TRIM28	8	6.8262e-06	1.6423e-05	NM_005762	Homo sapiens tripartite motif containing 28 (TRIM28), mRNA.	chr19	59055835	59062082
PWP1	8	6.8262e-06	1.6578e-05	NM_007062	Homo sapiens PWP1 homolog (S. cerevisiae) (PWP1), mRNA.	chr12	108079589	108106257
FUT9	8	6.8262e-06	1.6736e-05	NM_006581	Homo sapiens fucosyltransferase 9 (alpha (1,3) fucosyltransferase) (FUT9), mRNA.	chr6	96463844	96663488
VSIG2	8	6.8262e-06	1.6897e-05	NM_014312	Homo sapiens V-set and immunoglobulin domain containing 2 (VSIG2), mRNA.	chr11	124617369	124622109
CREG1	8	6.8262e-06	1.7061e-05	NM_003851	Homo sapiens cellular repressor of E1A-stimulated genes 1 (CREG1), mRNA.	chr1	167510250	167523056
CAPN9	8	6.8262e-06	1.7228e-05	NM_016452	Homo sapiens calpain 9 (CAPN9), transcript variant 2, mRNA.	chr1	230883160	230937749
MT1E	8	6.8262e-06	1.7399e-05	NM_175617	Homo sapiens metallothionein 1E (MT1E), mRNA.	chr16	56659584	56661024
TMEM180	8	6.8262e-06	1.7573e-05	NM_024789	Homo sapiens transmembrane protein 180 (TMEM180), mRNA.	chr10	104221169	104236802
TMEM69	8	6.8262e-06	1.7751e-05	NM_016486	Homo sapiens transmembrane protein 69 (TMEM69), mRNA.	chr1	46153846	46160108
CENPA	8	6.8262e-06	1.7932e-05	NM_001042426	Homo sapiens centromere protein A (CENPA), transcript variant 2, mRNA.	chr2	27008882	27017455
CDKN3	8	6.8262e-06	1.8117e-05	NM_001130851	Homo sapiens cyclin-dependent kinase inhibitor 3 (CDKN3), transcript variant 2, mRNA.	chr14	54863672	54886934
CWH43	8	6.8262e-06	1.8305e-05	NM_025087	Homo sapiens cell wall biogenesis 43 C-terminal homolog (S. cerevisiae) (CWH43), transcript variant 1, mRNA.	chr4	48988264	49064095
PTPN12	8	6.8262e-06	1.8498e-05	NM_001131009	Homo sapiens protein tyrosine phosphatase, non-receptor type 12 (PTPN12), transcript variant 3, mRNA.	chr7	77167351	77269388
GNG7	8	6.8262e-06	1.8695e-05	NM_052847	Homo sapiens guanine nucleotide binding protein (G protein), gamma 7 (GNG7), mRNA.	chr19	2511217	2702746
C11orf82	8	6.8262e-06	1.8896e-05	NM_145018	Homo sapiens chromosome 11 open reading frame 82 (C11orf82), mRNA.	chr11	82612736	82645699
ASAH1	8	6.8262e-06	1.9101e-05	NM_004315	Homo sapiens N-acylsphingosine amidohydrolase (acid ceramidase) 1 (ASAH1), transcript variant 2, mRNA.	chr8	17913924	17942507
STX12	8	6.8262e-06	1.9311e-05	NM_177424	Homo sapiens syntaxin 12 (STX12), mRNA.	chr1	28099693	28150963
HRH1	8	6.8262e-06	1.9526e-05	NM_000861	Homo sapiens histamine receptor H1 (HRH1), transcript variant 4, mRNA.	chr3	11294384	11304939
GCNT2	8	6.8262e-06	1.9745e-05	NM_145649	Homo sapiens glucosaminyl (N-acetyl) transferase 2, I-branching enzyme (I blood group) (GCNT2), transcript variant 1, mRNA.	chr6	10521567	10629601
DGKD	8	6.8262e-06	1.9969e-05	NM_003648	Homo sapiens diacylglycerol kinase, delta 130kDa (DGKD), transcript variant 1, mRNA.	chr2	234296799	234380743
FMNL2	8	6.8262e-06	2.0199e-05	NM_052905	Homo sapiens formin-like 2 (FMNL2), mRNA.	chr2	153191750	153506348
SEPT11	8	6.8262e-06	2.0434e-05	NM_018243	Homo sapiens septin 11 (SEPT11), mRNA.	chr4	77870894	77959768
GINS1	8	6.8262e-06	2.0674e-05	NM_021067	Homo sapiens GINS complex subunit 1 (Psf1 homolog) (GINS1), mRNA.	chr20	25388322	25429191
EIF3B	8	6.8262e-06	2.092e-05	NM_003751	Homo sapiens eukaryotic translation initiation factor 3, subunit B (EIF3B), transcript variant 1, mRNA.	chr7	2394473	2420377
TSN	8	6.8262e-06	2.1172e-05	NM_004622	Homo sapiens translin (TSN), transcript variant 1, mRNA.	chr2	122513120	122525428
RFX5	8	6.8262e-06	2.1431e-05	NM_001025603	Homo sapiens regulatory factor X, 5 (influences HLA class II expression) (RFX5), transcript variant 2, mRNA.	chr1	151313115	151319769
SRFBP1	8	6.8262e-06	2.1695e-05	NM_152546	Homo sapiens serum response factor binding protein 1 (SRFBP1), mRNA.	chr5	121297655	121364295
SIDT2	8	6.8262e-06	2.1966e-05	NM_001040455	Homo sapiens SID1 transmembrane family, member 2 (SIDT2), mRNA.	chr11	117049938	117068161
SOSTDC1	8	6.8262e-06	2.2244e-05	NM_015464	Homo sapiens sclerostin domain containing 1 (SOSTDC1), mRNA.	chr7	16501105	16505474
CTSB	8	6.8262e-06	2.253e-05	NM_001908	Homo sapiens cathepsin B (CTSB), transcript variant 1, mRNA.	chr8	11700033	11725646
METTL7A	8	6.8262e-06	2.2822e-05	NM_014033	Homo sapiens methyltransferase like 7A (METTL7A), mRNA.	chr12	51318533	51326300
COL12A1	8	6.8262e-06	2.3122e-05	NM_004370	Homo sapiens collagen, type XII, alpha 1 (COL12A1), transcript variant long, mRNA.	chr6	75794041	75915623
LRRC41	8	6.8262e-06	2.3431e-05	NM_006369	Homo sapiens leucine rich repeat containing 41 (LRRC41), mRNA.	chr1	46744071	46769038
ACTL6A	8	6.8262e-06	2.3747e-05	NM_004301	Homo sapiens actin-like 6A (ACTL6A), transcript variant 1, mRNA.	chr3	179280707	179306193
PCOLCE	8	6.8262e-06	2.4073e-05	NM_002593	Homo sapiens procollagen C-endopeptidase enhancer (PCOLCE), mRNA.	chr7	100199881	100205798
RAP1GDS1	8	6.8262e-06	2.4407e-05	NM_001100429	Homo sapiens RAP1, GTP-GDP dissociation stimulator 1 (RAP1GDS1), transcript variant 5, mRNA.	chr4	99182526	99365012
EIF2S1	8	6.8262e-06	2.4751e-05	NM_004094	Homo sapiens eukaryotic translation initiation factor 2, subunit 1 alpha, 35kDa (EIF2S1), mRNA.	chr14	67827033	67853233
CKMT2	8	6.8262e-06	2.5104e-05	NM_001825	Homo sapiens creatine kinase, mitochondrial 2 (sarcomeric) (CKMT2), transcript variant 1, mRNA.	chr5	80529138	80562217
TBCB	8	6.8262e-06	2.5468e-05	NM_001281	Homo sapiens tubulin folding cofactor B (TBCB), mRNA.	chr19	36605887	36616849
TCFL5	8	6.8262e-06	2.5843e-05	NM_006602	Homo sapiens transcription factor-like 5 (basic helix-loop-helix) (TCFL5), mRNA.	chr20	61472466	61493115
BYSL	8	6.8262e-06	2.6228e-05	NM_004053	Homo sapiens bystin-like (BYSL), mRNA.	chr6	41888964	41900784
CLIC1	8	6.8262e-06	2.6626e-05	NM_001288	Homo sapiens chloride intracellular channel 1 (CLIC1), transcript variant 2, mRNA.	chr6	31698357	31704341
SNRPB	8	6.8262e-06	2.7035e-05	NM_198216	Homo sapiens small nuclear ribonucleoprotein polypeptides B and B1 (SNRPB), transcript variant 1, mRNA.	chr20	2442280	2451499
PGM2L1	8	6.8262e-06	2.7458e-05	NM_173582	Homo sapiens phosphoglucomutase 2-like 1 (PGM2L1), mRNA.	chr11	74041360	74109502
STAT1	8	6.8262e-06	2.7894e-05	NM_139266	Homo sapiens signal transducer and activator of transcription 1, 91kDa (STAT1), transcript variant beta, mRNA.	chr2	191840262	191878976
