# Supplementary material for: AURKA induces EMT by regulating histone modification through Wnt/β-catenin and PI3K/Akt signaling pathway in gastric cancer
Source: Oncotarget. 2016 Apr 21;7(22):33152–64. doi: 10.18632/oncotarget.8888 (PMC5078082; doi:10.18632/oncotarget.8888)
Supplement: Supplementary file 3 [file oncotarget-07-33152-s003.xlsx]

## Sheet: pathway_enrichment
Term	Count	PValue	Genes	Fold Enrichment	Bonferroni	Benjamini	FDR
hsa03050:Proteasome	5	0.00633807	PSMA1, PSMB7, PSMD14, PSMA5, PSMA7	6.59704	0.460304	0.460304	6.77622
hsa04512:ECM-receptor interaction	6	0.0104739	COL4A2, COL4A1, COL3A1, COL1A2, COL1A1, LAMB1	4.42944	0.639884	0.399904	10.97
hsa05200:Pathways in cancer	11	0.0342214	COL4A2, HIF1A, COL4A1, MSH2, PDGFRB, ZBTB16, FAS, CDK4, LAMB1, TPR, STAT1	2.07968	0.965871	0.675629	31.9052
hsa04510:Focal adhesion	8	0.040002	COL4A2, COL4A1, COL3A1, COL1A2, PDGFRB, ACTN1, COL1A1, LAMB1	2.46815	0.980936	0.628417	36.2703
hsa04110:Cell cycle	6	0.0482023	PRKDC, TTK, CDK4, MCM3, CCNA2, CDC25B	2.97659	0.991705	0.616499	42.0269
hsa03430:Mismatch repair	3	0.0510904	EXO1, RFC4, MSH2	8.08855	0.993823	0.571648	43.939
hsa00010:Glycolysis / Gluconeogenesis	4	0.0697652	LDHA, FBP2, ALDH3A1, ENO1	4.13415	0.999102	0.632901	54.9807
hsa04142:Lysosome	5	0.115368	LAPTM4B, CTSK, PPT1, CTSB, ASAH1	2.65009	0.999993	0.773799	74.1483
hsa05222:Small cell lung cancer	4	0.149139	COL4A2, COL4A1, CDK4, LAMB1	2.95296	1	0.824598	83.1754
hsa00330:Arginine and proline metabolism	3	0.206396	LAP3, CKM, CKMT2	3.51012	1	0.893791	92.2005
hsa04670:Leukocyte transendothelial migration	4	0.29007	CLDN7, CLDN4, ACTN1, THY1	2.10211	1	0.951248	97.7193
hsa00564:Glycerophospholipid metabolism	3	0.295211	DGKD, NAA10, PTDSS1	2.73583	1	0.94087	97.8951
hsa00360:Phenylalanine metabolism	2	0.298126	NAA10, ALDH3A1	5.63747	1	0.928738	97.9892
hsa00601:Glycosphingolipid biosynthesis	2	0.331283	GCNT2, FUT9	4.96098	1	0.938457	98.8212
hsa04530:Tight junction	4	0.360385	CLDN7, CLDN4, ACTN1, CDK4	1.85111	1	0.944417	99.2786
hsa00340:Histidine metabolism	2	0.373097	HDC, ALDH3A1	4.2767	1	0.941044	99.4219
hsa04612:Antigen processing and presentation	3	0.382797	RFX5, IFI30, CTSB	2.2414	1	0.93629	99.5133
hsa05340:Primary immunodeficiency	2	0.431022	RFX5, ADA	3.54355	1	0.952111	99.8017
hsa03030:DNA replication	2	0.440148	RFC4, MCM3	3.44512	1	0.948257	99.8341
hsa00240:Pyrimidine metabolism	3	0.449556	TYMS, UMPS, POLR1C	1.95828	1	0.944734	99.8624
hsa00600:Sphingolipid metabolism	2	0.466668	SGPL1, ASAH1	3.18011	1	0.945174	99.9029
hsa00350:Tyrosine metabolism	2	0.508137	NAA10, ALDH3A1	2.81874	1	0.956216	99.9603
hsa00310:Lysine degradation	2	0.508137	PLOD1, PLOD3	2.81874	1	0.956216	99.9603
hsa00561:Glycerolipid metabolism	2	0.516041	DGKD, LIPF	2.7561	1	0.953149	99.9668
hsa04020:Calcium signaling pathway	4	0.536261	ADRB2, HRH1, CCKBR, PDGFRB	1.40937	1	0.955209	99.9792
hsa00480:Glutathione metabolism	2	0.553715	LAP3, GPX3	2.48049	1	0.956298	99.9864
hsa04623:Cytosolic DNA-sensing pathway	2	0.588489	POLR1C, ADAR	2.25499	1	0.96358	99.9944
hsa03040:Spliceosome	3	0.601468	EIF4A3, SNRPB, SF3B3	1.47648	1	0.963303	99.9961
hsa05130:Pathogenic Escherichia coli infection	2	0.601637	ARPC1B, ARPC5	2.17587	1	0.958766	99.9961
hsa05214:Glioma	2	0.638642	PDGFRB, CDK4	1.96864	1	0.966782	99.9987
hsa04115:p53 signaling pathway	2	0.66687	FAS, CDK4	1.82389	1	0.971394	99.9995
hsa04810:Regulation of actin cytoskeleton	4	0.673048	ARPC1B, PDGFRB, ACTN1, ARPC5	1.15372	1	0.969745	99.9996
hsa05218:Melanoma	2	0.682749	PDGFRB, CDK4	1.74682	1	0.969195	99.9997
hsa05212:Pancreatic cancer	2	0.687874	CDK4, STAT1	1.72256	1	0.967369	99.9997
hsa00230:Purine metabolism	3	0.706664	POLR1C, PAICS, ADA	1.21593	1	0.969771	99.9999
hsa05210:Colorectal cancer	2	0.743351	MSH2, PDGFRB	1.47648	1	0.976931	100
hsa04914:Progesterone-mediated oocyte maturation	2	0.751598	CCNA2, CDC25B	1.44214	1	0.976543	100
hsa04666:Fc gamma R-mediated phagocytosis	2	0.785587	ARPC1B, ARPC5	1.30552	1	0.982348	100
hsa05322:Systemic lupus erythematosus	2	0.799177	SNRPB, ACTN1	1.25277	1	0.983391	100
hsa04010:MAPK signaling pathway	4	0.806735	PDGFRB, FAS, STK3, CDC25B	0.929022	1	0.98323	100
hsa04514:Cell adhesion molecules (CAMs)	2	0.883235	CLDN7, CLDN4	0.939579	1	0.994527	100
hsa04080:Neuroactive ligand-receptor interaction	3	0.920983	ADRB2, HRH1, CCKBR	0.726705	1	0.997533	100
hsa04144:Endocytosis	2	0.950684	RAB31, ADRB2	0.674046	1	0.999042	100
hsa04062:Chemokine signaling pathway	2	0.953089	STAT1, GNG7	0.663232	1	0.998994	100
hsa04060:Cytokine-cytokine receptor interaction	2	0.986697	PDGFRB, FAS	0.473376	1	0.999927	100
hsa05215:Prostate cancer	1	1	PDGFRB	0.696766	1	1	100
hsa00982:Drug metabolism	1	1	ALDH3A1	1.0002	1	1	100
hsa05223:Non-small cell lung cancer	1	1	CDK4	1.14837	1	1	100
hsa04070:Phosphatidylinositol signaling system	1	1	DGKD	0.838003	1	1	100
hsa04114:Oocyte meiosis	1	1	AURKA	0.563747	1	1	100
hsa00983:Drug metabolism	1	1	UMPS	1.44214	1	1	100
hsa00030:Pentose phosphate pathway	1	1	FBP2	2.48049	1	1	100
hsa03020:RNA polymerase	1	1	POLR1C	2.21472	1	1	100
hsa00903:Limonene and pinene degradation	1	1	NAA10	4.42944	1	1	100
hsa04630:Jak-STAT signaling pathway	1	1	STAT1	0.400079	1	1	100
hsa05330:Allograft rejection	1	1	FAS	1.72256	1	1	100
hsa04130:SNARE interactions in vesicular transport	1	1	STX12	1.6319	1	1	100
hsa04940:Type I diabetes mellitus	1	1	FAS	1.47648	1	1	100
hsa03450:Non-homologous end-joining	1	1	PRKDC	4.77017	1	1	100
hsa05211:Renal cell carcinoma	1	1	HIF1A	0.885889	1	1	100
hsa04520:Adherens junction	1	1	ACTN1	0.805353	1	1	100
hsa00640:Propanoate metabolism	1	1	LDHA	1.93788	1	1	100
hsa05221:Acute myeloid leukemia	1	1	ZBTB16	1.06918	1	1	100
hsa00270:Cysteine and methionine metabolism	1	1	LDHA	1.82389	1	1	100
hsa04210:Apoptosis	1	1	FAS	0.712784	1	1	100
hsa05216:Thyroid cancer	1	1	TPR	2.13835	1	1	100
hsa00590:Arachidonic acid metabolism	1	1	GPX3	1.10736	1	1	100
hsa00051:Fructose and mannose metabolism	1	1	FBP2	1.82389	1	1	100
hsa03420:Nucleotide excision repair	1	1	RFC4	1.40937	1	1	100
hsa05332:Graft-versus-host disease	1	1	FAS	1.59006	1	1	100
hsa00670:One carbon pool by folate	1	1	TYMS	3.87576	1	1	100
hsa04350:TGF-beta signaling pathway	1	1	ID3	0.712784	1	1	100
hsa04620:Toll-like receptor signaling pathway	1	1	STAT1	0.613982	1	1	100
hsa04150:mTOR signaling pathway	1	1	HIF1A	1.19254	1	1	100
hsa05412:Arrhythmogenic right ventricular cardiomyopathy (ARVC)	1	1	ACTN1	0.81595	1	1	100
hsa04742:Taste transduction	1	1	SCNN1B	1.19254	1	1	100
hsa05219:Bladder cancer	1	1	CDK4	1.47648	1	1	100
hsa04650:Natural killer cell mediated cytotoxicity	1	1	FAS	0.466257	1	1	100
hsa00980:Metabolism of xenobiotics by cytochrome P450	1	1	ALDH3A1	1.03354	1	1	100
hsa04610:Complement and coagulation cascades	1	1	PLAU	0.898727	1	1	100
hsa05220:Chronic myeloid leukemia	1	1	CDK4	0.826829	1	1	100
hsa00565:Ether lipid metabolism	1	1	PLA2G7	1.77178	1	1	100
hsa00620:Pyruvate metabolism	1	1	LDHA	1.5503	1	1	100
hsa00190:Oxidative phosphorylation	1	1	ATP4B	0.477017	1	1	100
hsa03018:RNA degradation	1	1	ENO1	1.08793	1	1	100
hsa00603:Glycosphingolipid biosynthesis	1	1	FUT9	4.42944	1	1	100
hsa05010:Alzheimer's disease	1	1	FAS	0.380443	1	1	100
hsa04910:Insulin signaling pathway	1	1	FBP2	0.45935	1	1	100
hsa04930:Type II diabetes mellitus	1	1	ABCC8	1.31941	1	1	100
hsa00500:Starch and sucrose metabolism	1	1	PGM2L1	1.47648	1	1	100
hsa00062:Fatty acid elongation in mitochondria	1	1	PPT1	7.75152	1	1	100
hsa05320:Autoimmune thyroid disease	1	1	FAS	1.21593	1	1	100
hsa04540:Gap junction	1	1	PDGFRB	0.696766	1	1	100
hsa04120:Ubiquitin mediated proteolysis	1	1	UBE2C	0.452644	1	1	100
hsa04960:Aldosterone-regulated sodium reabsorption	1	1	SCNN1B	1.51249	1	1	100
hsa02010:ABC transporters	1	1	ABCC8	1.40937	1	1	100
hsa04660:T cell receptor signaling pathway	1	1	CDK4	0.574187	1	1	100
